# Supplementary material for: Van-der-Waals-forces-modulated graphene-P-phenyl-graphene carbon allotropes
Source: Nat Commun. 2025 Nov 14;16:10011. doi: 10.1038/s41467-025-64971-1 (PMC12618698; doi:10.1038/s41467-025-64971-1)
Supplement: Supplementary file 6 — Supplementary Movie 3 [file 41467_2025_64971_MOESM6_ESM.zip]

Archive with 2 entries (2 files):
- Supplementary Movie 3.avi
- __MACOSX/._Supplementary Movie 3.avi
