# Supplementary material for: Van-der-Waals-forces-modulated graphene-P-phenyl-graphene carbon allotropes
Source: Nat Commun. 2025 Nov 14;16:10011. doi: 10.1038/s41467-025-64971-1 (PMC12618698; doi:10.1038/s41467-025-64971-1)
Supplement: Supplementary file 13 — Source data [file 41467_2025_64971_MOESM13_ESM.xlsx]

## Sheet: Figure 1
Figure 1c														Figure 1d
Band Structure														DOS				Phonon dispersion
Z-type GPG	s	py	pz	px		H-type GPG	s	py	pz	px				Z-type GPG		H-Type GPG		Z-type GPG		H-type GPG
-20.7428	0	0	0	0	0	-20.7707	0	0	0	0	0			2.942e-05	0	4.151e-05	0	0	1.5e-05	0	2.9e-05
-20.6487	0	0	0	0	0	-20.6767	0	0	0	0	0			3.218e-05	0.5	4.55e-05	0.5	0.01667	0.3208	0.01668	0.52212
-20.5557	0	0	0	0	0	-20.5817	0	0	0	0	0			3.523e-05	1	4.989e-05	1	0.03333	0.76671	0.03336	1.20925
-20.4617	0	0	0	0	0	-20.4868	0	0	0	0	0			3.847e-05	1.5	5.46e-05	1.5	0.05	1.27232	0.05004	1.9012
-20.3687	0	0	0	0	0	-20.3917	0	0	0	0	0			4.173e-05	2	5.951e-05	2	0.06667	1.85872	0.06672	2.62071
-20.2748	0	0	0	0	0	-20.2967	0	0	0	0	0			4.483e-05	2.5	6.455e-05	2.5	0.08334	2.54156	0.08339	3.383
-20.1818	0	0	0	0	0	-20.2018	0	0	0	0	0			4.761e-05	3	6.972e-05	3	0.1	3.33086	0.10007	4.19889
-20.0877	0	0	0	0	0	-20.1068	0	0	0	0	0			4.999e-05	3.5	7.517e-05	3.5	0.11667	4.23229	0.11675	5.07659
-19.9947	0	0	0	0	0	-20.0128	0	0	0	0	0			5.199e-05	4	8.109e-05	4	0.13334	5.24851	0.13343	6.02225
-19.9007	0	0	0	0	0	-19.9178	0	0	0	0	0			5.364e-05	4.5	8.763e-05	4.5	0.15	6.38005	0.15011	7.0401
-19.8077	0	0	0	0	0	-19.8227	0	0	0	0	0			5.506e-05	5	9.496e-05	5	0.16667	7.62576	0.16679	8.1324
-19.7138	0	0	0	0	0	-19.7278	0	0	0	0	0			5.644e-05	5.5	0.00010328	5.5	0.18334	8.98255	0.18347	9.25888
-19.6197	0	0	0	0	0	-19.6328	0	0	0	0	0			5.802e-05	6	0.00011281	6	0.20001	10.4443	0.20015	9.26327
-19.5267	0	0	0	0	0	-19.5377	0	0	0	0	0			6.003e-05	6.5	0.00012374	6.5	0.21667	11.9988	0.21683	9.26269
-19.4327	35.5612	0.05967	0.01447	0.1588	35.7941	-19.4428	10.3315	0.01668	0.01808	0.00609	10.3723			6.26e-05	7	0.00013598	7	0.23334	13.6202	0.2335	9.26197
-19.3397	0	0	0	0	0	-19.3487	15.0568	0.0675	0.06503	0.01507	15.2044			6.569e-05	7.5	0.000149	7.5	0.25001	15.2484	0.25018	9.26114
-19.2458	0	0	0	0	0	-19.2538	0.07159	0.00056	0.00069	1e-05	0.07285			6.907e-05	8	0.00016167	8	0.26667	16.7425	0.26686	9.26021
-19.1528	0	0	0	0	0	-19.1588	8.82706	0.11642	0.11394	0.00836	9.06578			7.239e-05	8.5	0.00017235	8.5	0.28334	17.8487	0.28354	9.25917
-19.0587	9.06625	0.11499	0.00736	0.16157	9.35017	-19.0637	11.7579	0.16637	0.1615	0.01031	12.0961			7.528e-05	9	0.00017932	9	0.30001	18.3716	0.30022	9.25801
-18.9657	9.0551	0.15315	0.0087	0.17594	9.39288	-18.9688	11.638	0.18459	0.23743	0.01071	12.0707			7.754e-05	9.5	0.00018141	9.5	0.31668	18.1755	0.3169	9.25671
-18.8717	36.6852	0.92352	0.01766	0.67743	38.3038	-18.8738	16.5862	0.34725	0.32505	0.00686	17.2653			7.92e-05	10	0.00017859	10	0.33334	17.2551	0.33358	9.25525
-18.7787	0	0	0	0	0	-18.7787	5.80329	0.13154	0.13798	0.0035	6.07631			8.046e-05	10.5	0.00017206	10.5	0.35001	16.071	0.35026	9.25355
-18.6848	6.03422	0.15439	0.00462	0.17519	6.36842	-18.6848	7.58126	0.20076	0.22075	0.00375	8.00651			8.156e-05	11	0.00016363	11	0.36668	14.8905	0.36694	9.25147
-18.5918	14.1608	0.42709	0.01054	0.38387	14.9823	-18.5897	20.7904	0.5607	0.70831	0.01013	22.0695			8.277e-05	11.5	0.00015505	11.5	0.38334	13.79	0.38361	9.24874
-18.4977	17.415	0.50718	0.01931	0.58854	18.53	-18.4947	2.11654	0.08068	0.06339	0.00085	2.26146			8.433e-05	12	0.00014761	12	0.40001	12.7911	0.40029	9.24469
-18.4047	6.32988	0.14876	0.00962	0.29436	6.78261	-18.3998	2.79299	0.10729	0.08776	0.00119	2.98924			8.639e-05	12.5	0.00014192	12.5	0.41668	11.8998	0.41697	9.23772
-18.3107	6.32155	0.14715	0.00869	0.32171	6.79911	-18.3047	11.568	0.48429	0.49515	0.0147	12.5622			8.894e-05	13	0.00013811	13	0.43334	11.1183	0.43365	9.22265
-18.2177	0	0	0	0	0	-18.2097	7.07025	0.29909	0.31126	0.0111	7.6917			9.182e-05	13.5	0.00013589	13.5	0.45001	10.4488	0.45033	9.17458
-18.1238	0	0	0	0	0	-18.1148	13.2172	0.50836	0.74592	0.01486	14.4864			9.482e-05	14	0.00013488	14	0.46668	9.89509	0.46701	8.96896
-18.0308	0	0	0	0	0	-18.0207	26.0082	1.31973	1.32085	0.01574	28.6645			9.786e-05	14.5	0.00013476	14.5	0.48335	9.46224	0.48369	8.63215
-17.9367	7.7561	0.34606	0.01209	0.48455	8.59881	-17.9258	4.8568	0.22948	0.29656	0.00752	5.39035			0.00010113	15	0.00013542	15	0.49173	9.45319	0.49204	8.6037
-17.8438	7.74457	0.35392	0.01338	0.50021	8.61207	-17.8307	11.1187	0.59435	0.70299	0.01609	12.4321			0.00010502	15.5	0.00013689	15.5	0.50012	9.4699	0.50039	8.60273
-17.7497	7.73288	0.36178	0.01466	0.51586	8.62518	-17.7357	17.7069	0.99856	1.12274	0.028	19.8562			0.00010995	16	0.00013916	16	0.50851	9.50951	0.50875	8.62861
-17.6567	5.33065	0.2631	0.00973	0.38949	5.99297	-17.6408	16.1252	1.19748	0.86961	0.02335	18.2156			0.00011616	16.5	0.00014209	16.5	0.51689	9.56929	0.5171	8.68008
-17.5628	15.4131	0.90239	0.02559	1.1192	17.4602	-17.5458	18.7442	1.23828	1.21666	0.03917	21.2383			0.00012361	17	0.00014538	17	0.52528	9.64669	0.52545	8.75505
-17.4698	25.1445	2.56835	0.04327	1.06343	28.8196	-17.4507	25.8736	2.16291	1.51227	0.01309	29.5619			0.00013191	17.5	0.00014859	17.5	0.53366	9.73947	0.53381	8.84997
-17.3758	26.4858	2.32675	0.03402	1.6197	30.4662	-17.3568	5.83941	0.35559	0.48857	0.01961	6.70317			0.00014034	18	0.00015127	18	0.54205	9.84569	0.54216	8.95796
-17.2828	11.8984	0.92103	0.04948	0.76789	13.6368	-17.2617	3.23944	0.2212	0.29807	0.00788	3.76659			0.00014804	18.5	0.00015312	18.5	0.55044	9.96386	0.55051	9.06442
-17.1887	3.98407	0.36046	0.01159	0.27813	4.63425	-17.1668	10.1415	0.80365	0.92231	0.01583	11.8833			0.00015409	19	0.00015414	19	0.55882	10.0929	0.55886	9.1462
-17.0957	5.01126	0.48671	0.01212	0.35894	5.86903	-17.0718	12.0396	0.81719	1.14532	0.09846	14.1006			0.0001578	19.5	0.00015456	19.5	0.56721	10.2319	0.56722	9.1935
-17.0018	10.5696	0.85945	0.05945	0.93889	12.4274	-16.9767	9.09391	0.59945	0.89895	0.08143	10.6737			0.00015884	20	0.00015469	20	0.5756	10.3807	0.57557	9.21828
-16.9088	5.55176	0.46285	0.02685	0.53153	6.573	-16.8818	8.45885	0.57375	0.93907	0.03883	10.0105			0.00015738	20.5	0.00015473	20.5	0.58398	10.5389	0.58392	9.23213
-16.8148	21.8658	2.07368	0.06568	2.12444	26.1296	-16.7868	32.6999	3.05483	3.33418	0.07083	39.1597			0.00015407	21	0.00015474	21	0.59237	10.7063	0.59228	9.24065
-16.7218	6.7177	0.59086	0.03581	0.70282	8.04719	-16.6928	16.6988	1.921	1.38469	0.079	20.0835			0.0001498	21.5	0.00015465	21.5	0.60076	10.8827	0.60063	9.24632
-16.6277	10.4814	1.05713	0.04785	1.02294	12.6093	-16.5978	6.99707	0.79675	0.694	0.017	8.50482			0.00014554	22	0.00015449	22	0.60914	11.0673	0.60898	9.25033
-16.5347	8.5783	0.9218	0.03254	0.85617	10.3888	-16.5027	17.1942	1.97672	1.72124	0.05981	20.952			0.00014218	22.5	0.00015434	22.5	0.61753	11.2592	0.61733	9.2533
-16.4408	8.56255	0.93739	0.03502	0.87413	10.4091	-16.4078	21.3555	2.50775	2.12981	0.09973	26.0928			0.00014033	23	0.00015426	23	0.62591	11.4567	0.62569	9.25558
-16.3478	6.70591	0.75148	0.02835	0.70556	8.1913	-16.3128	1.13045	0.10587	0.14521	0.01129	1.39282			0.00014031	23.5	0.00015416	23.5	0.6343	11.6573	0.63404	9.25737
-16.2538	3.61238	0.2945	0.04519	0.48831	4.44038	-16.2177	1.37074	0.12894	0.17894	0.01323	1.69185			0.00014209	24	0.00015378	24	0.64269	11.858	0.64239	9.25881
-16.1608	3.60622	0.2856	0.04041	0.5168	4.44903	-16.1227	1.61045	0.15218	0.21363	0.01488	1.99115			0.00014536	24.5	0.00015283	24.5	0.65107	12.0548	0.65075	9.25997
-16.0667	3.60018	0.27671	0.03562	0.54529	4.4578	-16.0287	10.2291	0.86389	1.75627	0.02102	12.8702			0.00014967	25	0.00015119	25	0.65946	12.2432	0.6591	9.26093
-15.9738	2.18286	0.1625	0.02298	0.35296	2.7213	-15.9337	13.0966	2.5035	0.91417	0.09798	16.6122			0.00015453	25.5	0.00014902	25.5	0.66785	12.4185	0.66745	9.26171
-15.8797	2.34713	0.21569	0.02	0.38951	2.97233	-15.8387	3.13032	0.40746	0.42877	0.02238	3.98894			0.00015949	26	0.00014671	26	0.67623	12.5761	0.67581	9.26235
-15.7858	4.26581	0.41734	0.02927	0.71638	5.42879	-15.7438	15.6466	1.60564	2.65948	0.06379	19.9755			0.00016407	26.5	0.00014475	26.5	0.68462	12.7122	0.68416	9.26286
-15.6928	4.26641	0.4198	0.03441	0.71613	5.43674	-15.6487	16.9294	2.00014	2.69437	0.06755	21.6915			0.00016772	27	0.00014349	27	0.693	12.8242	0.69251	9.26327
-15.5988	7.69276	0.89272	0.05577	1.22608	9.86732	-15.5538	9.5057	1.09078	1.58568	0.03492	12.2171			0.00017005	27.5	0.00014303	27.5	0.70139	12.9109	0.70086	9.26357
-15.5058	7.68979	0.89829	0.05996	1.23543	9.88347	-15.4588	4.12623	0.51006	0.6769	0.01417	5.32735			0.00017101	28	0.00014317	28	0.70978	12.9721	0.70922	9.26378
-15.4117	7.68968	0.97716	0.04022	1.26355	9.97061	-15.3648	8.76836	1.32929	1.28771	0.04049	11.4259			0.00017093	28.5	0.00014361	28.5	0.71816	13.0083	0.71757	9.26391
-15.3187	7.68096	0.98884	0.03887	1.28045	9.98912	-15.2698	20.6826	3.23333	3.01325	0.11432	27.0435			0.00017033	29	0.00014407	29	0.72655	13.0203	0.72592	9.26395
-15.2248	7.67214	1.00056	0.03752	1.29739	10.0076	-15.1747	22.5188	3.59564	3.4326	0.0797	29.6267			0.00016972	29.5	0.00014431	29.5	0.73598	12.9467	0.73537	9.26395
-15.1318	12.0177	1.86346	0.09074	1.77884	15.7508	-15.0798	17.1678	2.80842	2.60969	0.05548	22.6414			0.00016944	30	0.00014419	30	0.74541	12.7284	0.74482	9.26393
-15.0378	9.2341	1.62773	0.05785	1.2873	12.207	-14.9848	13.9561	2.02468	2.29029	0.05131	18.3223			0.0001697	30.5	0.0001436	30.5	0.75484	12.3741	0.75428	9.2639
-14.9448	11.2653	1.75062	0.02907	1.97471	15.0197	-14.8897	12.4274	2.02047	1.87172	0.05945	16.379			0.00017057	31	0.00014255	31	0.76427	11.9012	0.76373	9.26385
-14.8507	12.9346	2.37005	0.08289	1.8771	17.2646	-14.7948	9.93822	1.94554	1.21438	0.04468	13.1428			0.00017195	31.5	0.00014115	31.5	0.7737	11.3345	0.77318	9.26376
-14.7577	12.9894	2.40618	0.10025	1.7919	17.2877	-14.7007	14.328	2.43037	1.71968	0.21162	18.6896			0.0001736	32	0.00013958	32	0.78313	10.7012	0.78263	9.26359
-14.6638	12.9412	2.57759	0.08024	1.65562	17.2547	-14.6058	8.3683	1.34343	1.00625	0.10888	10.8269			0.00017529	32.5	0.00013798	32.5	0.79256	10.0265	0.79208	9.26325
-14.5708	8.0695	1.4165	0.07809	1.15201	10.7161	-14.5107	10.0531	1.44993	1.46129	0.13083	13.0951			0.00017694	33	0.00013649	33	0.80198	9.33119	0.80153	9.26248
-14.4767	8.11052	1.42564	0.0829	1.12457	10.7436	-14.4157	14.6964	1.77258	2.49286	0.17674	19.1385			0.00017875	33.5	0.00013519	33.5	0.81141	8.63104	0.81098	9.25982
-14.3837	8.97665	1.47557	0.09986	1.23474	11.7868	-14.3208	21.3529	3.35451	2.95672	0.25798	27.9221			0.00018114	34	0.0001342	34	0.82084	7.93775	0.82043	9.16151
-14.2897	5.75368	0.92322	0.05857	0.81104	7.54651	-14.2257	15.0826	2.3292	2.39578	0.16772	19.9753			0.00018461	34.5	0.00013369	34.5	0.83027	7.25979	0.82988	8.54002
-14.1967	11.8874	1.64023	0.16762	1.6329	15.3282	-14.1308	28.7937	4.64566	4.54159	0.14793	38.1289			0.00018951	35	0.00013379	35	0.8397	6.60322	0.83933	7.91353
-14.1028	13.7224	1.92998	0.09458	2.39607	18.143	-14.0367	25.8586	4.47988	3.44037	0.10556	33.8844			0.00019583	35.5	0.00013452	35.5	0.84913	5.97237	0.84878	7.30546
-14.0098	0	0	0	0	0	-13.9418	6.14245	1.12075	0.85424	0.05194	8.16938			0.00020313	36	0.00013574	36	0.85856	5.37029	0.85824	6.71742
-13.9157	0	0	0	0	0	-13.8468	3.45751	0.62141	0.48717	0.03054	4.59663			0.00021065	36.5	0.0001371	36.5	0.86799	4.7991	0.86769	6.1499
-13.8227	0	0	0	0	0	-13.7517	5.57591	0.90293	0.8696	0.19258	7.54102			0.00021744	37	0.00013808	37	0.87742	4.2602	0.87714	5.60291
-13.7287	0	0	0	0	0	-13.6568	3.61832	0.56661	0.58538	0.11468	4.88498			0.00022253	37.5	0.00013808	37.5	0.88685	3.75443	0.88659	5.07613
-13.6357	0	0	0	0	0	-13.5617	1.64166	0.24711	0.27552	0.04911	2.21341			0.00022505	38	0.00013674	38	0.89628	3.28218	0.89604	4.56892
-13.5418	0	0	0	0	0	-13.4667	0	0	0	0	0			0.00022437	38.5	0.00013404	38.5	0.90571	2.84338	0.90549	4.08043
-13.4488	16.3414	3.50977	0.49777	5.11854	25.4675	-13.3727	15.201	2.74823	3.12112	0.09404	21.1643			0.00022038	39	0.00013042	39	0.91514	2.43759	0.91494	3.60955
-13.3547	0	0	0	0	0	-13.2777	15.2143	4.78473	3.18179	0.10013	23.281			0.0002136	39.5	0.00012659	39.5	0.92457	2.06391	0.92439	3.1549
-13.2617	0	0	0	0	0	-13.1828	11.6812	5.50785	1.9768	0.2038	19.3697			0.00020512	40	0.00012331	40	0.93399	1.72098	0.93384	2.71484
-13.1677	8.27795	4.08217	0.08303	3.1993	15.6425	-13.0877	0.47492	0.20651	0.38234	0.00462	1.06839			0.00019624	40.5	0.00012124	40.5	0.94342	1.40685	0.94329	2.28737
-13.0747	11.9321	4.67715	0.21702	4.1564	20.9826	-12.9927	3.26135	2.14505	1.78368	0.03535	7.22542			0.00018802	41	0.00012083	41	0.95285	1.11893	0.95275	1.87005
-12.9808	13.4189	5.02914	0.25497	5.68074	24.3837	-12.8978	13.847	9.39286	7.12846	0.13313	30.5014			0.00018106	41.5	0.00012229	41.5	0.96228	0.85374	0.9622	1.45973
-12.8878	1.66189	1.07132	0.02807	0.80162	3.56291	-12.8027	7.00613	2.53869	4.83304	0.08622	14.4641			0.00017544	42	0.00012562	42	0.97171	0.60672	0.97165	1.05212
-12.7937	5.0072	2.43773	0.09136	2.44484	9.98113	-12.7088	4.47078	1.52722	2.88077	0.05308	8.93185			0.00017082	42.5	0.00013058	42.5	0.98114	0.37176	0.9811	0.64191
-12.7007	2.70998	1.15745	0.02682	1.04472	4.93897	-12.6137	3.19819	1.18051	2.40473	0.03676	6.82018			0.0001667	43	0.00013671	43	0.99057	0.14416	0.99055	0.23652
-12.6067	5.91056	2.31555	0.04343	1.95638	10.2259	-12.5188	9.23521	5.04878	4.83285	0.09044	19.2073			0.00016266	43.5	0.00014334	43.5	1	-1.5e-05	1	-2.9e-05
-12.5137	6.46251	2.05228	0.03731	1.85512	10.4072	-12.4238	4.27987	2.60994	2.02388	0.03841	8.9521			0.00015849	44	0.0001497	44	0	1e+308	0	1e+308
-12.4198	0	0	0	0	0	-12.3287	19.6073	9.56543	9.36062	0.16861	38.702			0.00015414	44.5	0.00015515	44.5	0	1.8e-05	0	2e-05
-12.3268	7.34216	2.08044	0.05004	3.79467	13.2673	-12.2338	4.6155	1.45615	3.43454	0.06364	9.56983			0.00014972	45	0.0001593	45	0.01667	9.68341	0.01668	9.24579
-12.2327	5.67927	1.80683	0.18056	2.53507	10.2017	-12.1387	3.71656	1.29827	2.63588	0.07427	7.72498			0.00014539	45.5	0.00016213	45.5	0.03333	15.1289	0.03336	9.26146
-12.1397	5.90266	2.29177	0.08113	2.92049	11.196	-12.0448	10.8148	5.40029	4.90305	0.16972	21.2879			0.00014138	46	0.00016394	46	0.05	18.3234	0.05004	9.26433
-12.0457	1.31111	0.5477	0.06626	0.52944	2.45451	-11.9497	16.1449	7.03157	7.3092	0.17786	30.6635			0.00013795	46.5	0.00016517	46.5	0.06667	19.901	0.06672	9.26525
-11.9518	3.56225	1.76761	0.11775	1.57317	7.02078	-11.8547	11.2936	4.97917	5.16872	0.11768	21.5591			0.00013538	47	0.00016615	47	0.08334	20.6243	0.08339	9.26556
-11.8588	3.53803	1.73759	0.13456	1.61288	7.02307	-11.7598	11.1691	5.48394	4.92502	0.11557	21.6936			0.00013375	47.5	0.00016698	47.5	0.1	20.9068	0.10007	9.26561
-11.7647	6.60374	3.22411	0.19921	2.87577	12.9028	-11.6647	24.5916	11.1083	13.4432	0.18452	49.3277			0.00013294	48	0.00016747	48	0.11667	20.9485	0.11675	9.2655
-11.6717	6.50852	3.38987	0.10628	2.88899	12.8937	-11.5698	4.74389	2.24609	2.41496	0.03795	9.44289			0.00013262	48.5	0.00016735	48.5	0.13334	20.8528	0.13343	9.26529
-11.5777	6.43634	3.34876	0.10256	3.00533	12.893	-11.4748	3.38483	1.63279	1.78217	0.07102	6.87082			0.00013245	49	0.00016634	49	0.15	20.6808	0.15011	9.265
-11.4848	8.2488	4.35549	0.18805	4.07602	16.8684	-11.3808	2.09766	1.02015	1.17395	0.11479	4.40655			0.00013213	49.5	0.00016432	49.5	0.16667	20.4746	0.16679	9.26468
-11.3908	13.499	7.5224	0.24065	6.42822	27.6902	-11.2858	2.90666	1.40995	1.67285	0.22397	6.21343			0.00013152	50	0.00016139	50	0.18334	20.2684	0.18347	9.30462
-11.2978	7.11573	4.06294	0.11573	3.51054	14.8049	-11.1907	7.54623	3.73873	4.27264	0.4884	16.046			0.00013054	50.5	0.00015785	50.5	0.20001	20.0943	0.20015	10.5379
-11.2037	3.45045	1.67192	0.09177	2.25164	7.46578	-11.0958	13.5807	6.79493	7.52387	0.77571	28.6752			0.00012917	51	0.00015413	51	0.21667	19.9857	0.21683	11.839
-11.1107	6.54644	3.70478	0.23543	3.70997	14.1966	-11.0008	12.8337	6.90896	6.85365	0.349	26.9453			0.00012746	51.5	0.00015066	51.5	0.23334	19.9826	0.2335	13.1844
-11.0168	6.71133	4.31581	0.23055	3.3682	14.6259	-10.9057	11.1681	5.80819	6.25364	0.27742	23.5074			0.00012557	52	0.00014772	52	0.25001	20.1427	0.25018	14.533
-10.9238	8.12764	5.53886	0.27314	4.2766	18.2162	-10.8108	8.33248	4.38109	4.4514	0.29958	17.4645			0.00012366	52.5	0.00014552	52.5	0.26667	20.5626	0.26686	15.7879
-10.8298	5.79142	4.20294	0.14794	3.0356	13.1779	-10.7167	6.48587	3.16367	3.35217	0.37804	13.3797			0.00012184	53	0.00014414	53	0.28334	21.2781	0.28354	16.7226
-10.7368	4.80973	3.52847	0.12361	2.51641	10.9782	-10.6218	4.99308	2.38804	2.67792	0.25994	10.319			0.00012015	53.5	0.00014363	53.5	0.30001	21.3226	0.30022	16.9826
-10.6427	6.09406	4.53472	0.33298	3.51866	14.4804	-10.5267	1.51038	1.00369	0.86527	0.07842	3.45776			0.0001186	54	0.00014403	54	0.31668	20.6343	0.3169	16.5101
-10.5497	4.50973	3.33038	0.25663	2.70017	10.7969	-10.4317	2.58788	2.2887	2.1434	0.13788	7.15786			0.00011723	54.5	0.00014535	54.5	0.33334	20.3977	0.33358	15.6467
-10.4558	3.73947	4.35241	0.19958	3.8725	12.1639	-10.3368	3.70034	3.90425	3.75806	0.23121	11.5939			0.00011618	55	0.00014753	55	0.35001	20.3826	0.35026	14.6564
-10.3628	0.84153	2.03127	0.04766	1.92595	4.8464	-10.2417	5.09883	5.82962	5.38026	0.25056	16.5593			0.00011562	55.5	0.0001504	55.5	0.36668	20.3721	0.36694	13.656
-10.2688	1.64096	3.40825	0.09145	3.11043	8.25109	-10.1478	5.89469	6.66621	5.70405	0.29733	18.5623			0.00011566	56	0.00015374	56	0.38334	20.3159	0.38361	12.6964
-10.1758	1.95258	3.30897	0.09538	2.98522	8.34215	-10.0527	7.19703	9.65532	9.1147	0.18922	26.1563			0.00011629	56.5	0.00015728	56.5	0.40001	20.2137	0.40029	11.8035
-10.0817	4.68259	6.59752	0.25423	7.10694	18.6413	-9.95775	14.0367	14.879	16.1504	0.41969	45.4858			0.00011741	57	0.00016077	57	0.41668	20.0794	0.41697	10.9941
-9.98875	1.04567	0.49314	0.01256	1.04548	2.59685	-9.86275	10.8417	11.1466	12.4445	0.33566	34.7684			0.00011885	57.5	0.00016387	57.5	0.43334	19.9295	0.43365	10.2837
-9.89475	2.04728	1.43542	0.07119	1.96747	5.52136	-9.76775	7.30419	7.30665	8.32407	0.22507	23.16			0.00012039	58	0.00016622	58	0.45001	19.7802	0.45033	9.70562
-9.80175	2.91024	2.50957	0.11404	2.97949	8.51334	-9.67275	3.75255	3.50401	4.18988	0.11535	11.5618			0.00012179	58.5	0.00016763	58.5	0.46668	19.6449	0.46701	9.39162
-9.70775	3.88795	3.56521	0.17057	4.14055	11.7643	-9.57775	0.96297	0.75115	0.91948	0.03295	2.66654			0.00012286	59	0.00016806	59	0.48335	19.5339	0.48369	9.32211
-9.61475	3.0216	2.86431	0.16643	3.15771	9.21004	-9.48375	0.18426	0.2767	0.23001	0.03057	0.72154			0.00012359	59.5	0.00016764	59.5	0.49173	19.6173	0.49204	9.31748
-9.52075	2.04049	1.92087	0.15214	2.11295	6.22645	-9.38875	2.49326	3.3422	3.4285	0.34199	9.60596			0.00012416	60	0.00016659	60	0.50012	19.711	0.50039	9.31558
-9.42775	16.8737	16.9552	1.15737	13.9376	48.9238	-9.29375	5.38949	7.3732	7.64456	0.75586	21.1631			0.00012492	60.5	0.00016513	60.5	0.50851	19.8115	0.50875	9.31606
-9.33375	0.74484	0.99885	0.04002	0.81644	2.60014	-9.19875	8.09652	11.6098	12.1837	1.24899	33.139			0.00012612	61	0.00016359	61	0.51689	19.9147	0.5171	9.31912
-9.24075	1.55837	2.11873	0.10294	1.82233	5.60238	-9.10375	8.71415	13.4564	13.8049	0.39072	36.3662			0.00012778	61.5	0.00016232	61.5	0.52528	20.0159	0.52545	9.32568
-9.14675	4.1451	5.87706	0.18617	5.3585	15.5668	-9.00875	6.08662	8.2031	7.64006	0.16461	22.0944			0.00012966	62	0.00016158	62	0.53366	20.1097	0.53381	9.33806
-9.05375	3.48418	5.68722	0.19999	6.07105	15.4424	-8.91375	8.62231	11.7984	11.4273	0.46821	32.3162			0.00013141	62.5	0.00016151	62.5	0.54205	20.1908	0.54216	9.3619
-8.95975	0	0	0	0	0	-8.81975	9.94178	13.9807	14.5629	0.68066	39.166			0.00013274	63	0.00016214	63	0.55044	20.2542	0.55051	9.4106
-8.86675	0	0	0	0	0	-8.72475	4.26664	6.83852	8.52945	0.83445	20.4691			0.00013358	63.5	0.00016346	63.5	0.55882	20.2957	0.55886	9.50609
-8.77275	5.11131	5.15903	0.7162	4.81465	15.8012	-8.62975	3.5892	5.54225	6.68736	1.39467	17.2135			0.00013408	64	0.0001654	64	0.56721	20.3123	0.56722	9.65702
-8.67975	2.27469	2.56127	0.25412	4.0631	9.15319	-8.53475	1.94392	3.28455	4.15457	0.21232	9.59536			0.00013459	64.5	0.00016782	64.5	0.5756	20.3026	0.57557	9.85032
-8.58575	2.6609	3.8475	0.37154	5.24464	12.1246	-8.43975	1.53564	2.646	3.44917	0.17096	7.80177			0.00013553	65	0.00017053	65	0.58398	20.2669	0.58392	10.0733
-8.49275	1.95611	3.35101	0.23493	4.35704	9.89909	-8.34475	1.14459	2.01835	2.71711	0.12779	6.00785			0.00013714	65.5	0.00017333	65.5	0.59237	20.207	0.59228	10.3195
-8.39875	2.57198	5.01027	0.31402	6.23584	14.1321	-8.24975	0.77077	1.40159	1.95837	0.08287	4.2136			0.00013942	66	0.00017609	66	0.60076	20.1265	0.60063	10.5852
-8.30575	2.98012	5.90562	0.40577	7.16689	16.4584	-8.15575	4.61603	12.3116	16.3194	0.99727	34.2443			0.0001421	66.5	0.00017868	66.5	0.60914	20.0301	0.60898	10.8682
-8.21175	2.79154	6.00558	0.42323	7.24164	16.462	-8.06075	7.66994	15.602	18.623	0.53324	42.4281			0.00014479	67	0.00018082	67	0.61753	19.9239	0.61733	11.1668
-8.11775	3.03796	6.35541	0.33338	7.95721	17.6839	-7.96575	6.53861	11.2426	8.95785	1.32112	28.0602			0.00014713	67.5	0.00018215	67.5	0.62591	19.8145	0.62569	11.4793
-8.02475	4.47371	10.4643	0.61679	11.6167	27.1715	-7.87075	2.69671	4.66479	3.65942	1.06009	12.081			0.00014898	68	0.00018236	68	0.6343	19.7097	0.63404	11.8038
-7.93075	5.96117	17.2507	0.63905	14.18	38.031	-7.77575	2.45786	6.33998	4.83652	1.21309	14.8475			0.00015037	68.5	0.00018138	68.5	0.64269	19.6174	0.64239	12.1384
-7.83775	0	0	0	0	0	-7.68075	2.88217	8.02199	7.83963	2.20574	20.9495			0.00015139	69	0.00017945	69	0.65107	19.5455	0.65075	12.4801
-7.74375	2.44433	8.35965	1.11895	5.96531	17.8882	-7.58575	4.27254	11.3591	10.7817	3.98835	30.4017			0.0001521	69.5	0.00017703	69.5	0.65946	19.5016	0.6591	12.8257
-7.65075	3.01602	8.02263	2.50153	7.01919	20.5594	-7.49175	3.9827	9.0363	9.53227	7.56846	30.1197			0.00015245	70	0.00017455	70	0.66785	19.4919	0.66745	13.1704
-7.55675	4.45698	9.98113	6.56188	8.71455	29.7145	-7.39675	2.835	5.97005	6.5694	6.49057	21.865			0.00015241	70.5	0.00017228	70.5	0.67623	19.5204	0.67581	13.5081
-7.46375	4.20009	8.21696	3.3528	7.45169	23.2215	-7.30175	2.25673	5.26902	5.55426	3.36341	16.4434			0.00015204	71	0.00017028	71	0.68462	19.5869	0.68416	13.8304
-7.36975	3.69135	8.55414	3.35657	7.54622	23.1483	-7.20675	6.80012	23.3151	24.0452	11.1072	65.2676			0.00015158	71.5	0.0001685	71.5	0.693	19.6861	0.69251	14.1265
-7.27675	2.76559	6.51272	3.26486	6.44214	18.9853	-7.11175	3.27511	16.5024	18.4781	5.54327	43.7989			0.00015144	72	0.00016684	72	0.70139	19.8049	0.70086	14.3827
-7.18275	2.13728	6.04696	0.88829	6.31755	15.3901	-7.01675	1.40861	5.75344	6.322	15.5055	28.9896			0.000152	72.5	0.00016527	72.5	0.70978	19.9224	0.70922	14.5832
-7.08975	2.4715	8.00896	2.46552	8.64715	21.5931	-6.92175	2.59383	10.7371	12.1398	5.08878	30.5596			0.0001535	73	0.00016385	73	0.71816	20.0108	0.71757	14.7118
-6.99575	0.76584	2.17164	2.79948	2.20602	7.94298	-6.82775	3.22256	11.6263	13.0393	19.5659	47.4542			0.00015587	73.5	0.00016278	73.5	0.72655	20.0439	0.72592	14.7563
-6.90275	0	0	0	0	0	-6.73275	4.76639	10.9505	10.7057	8.12897	34.5515			0.00015879	74	0.00016237	74	0.73598	19.9628	0.73537	14.6364
-6.80875	3.44322	9.35701	8.84918	7.45027	29.0997	-6.63775	4.81313	9.55126	13.7008	3.99214	32.0573			0.00016177	74.5	0.00016292	74.5	0.74541	19.7748	0.74482	14.3023
-6.71575	0	0	0	0	0	-6.54275	6.86204	44.3614	50.1341	12.2909	113.648			0.00016431	75	0.0001646	75	0.75484	19.5786	0.75428	13.8118
-6.62175	2.08558	5.33544	8.17899	5.47032	21.0703	-6.44775	0.896	9.27241	9.1138	4.5444	23.8266			0.00016611	75.5	0.00016737	75.5	0.76427	19.4388	0.76373	13.2222
-6.52875	2.54335	8.88938	4.2239	11.2412	26.8979	-6.35275	0.62567	10.2402	15.3404	9.26542	35.4717			0.00016715	76	0.00017103	76	0.7737	19.3775	0.77318	12.576
-6.43475	1.29181	8.98253	6.10429	6.33139	22.71	-6.25775	0.98942	35.547	32.1846	6.27207	74.9931			0.00016773	76.5	0.00017523	76.5	0.78313	19.392	0.78263	11.9014
-6.34175	0.80456	9.93616	6.01668	11.1689	27.9263	-6.16375	1.38713	24.9522	23.504	6.90317	56.7465			0.00016826	77	0.00017956	77	0.79256	19.4694	0.79208	11.2164
-6.24775	1.02561	12.8569	4.71732	14.8372	33.437	-6.06875	1.28251	19.0221	16.0655	7.43682	43.8069			0.0001691	77.5	0.00018358	77.5	0.80198	19.5941	0.80153	10.5328
-6.15475	0	0	0	0	0	-5.97375	1.73946	14.2207	13.9156	5.484	35.3597			0.00017043	78	0.00018698	78	0.81141	19.7519	0.81098	9.85928
-6.06075	2.48561	24.5219	4.59735	24.2152	55.8201	-5.87875	5.90482	21.0315	21.1457	19.6124	67.6944			0.00017217	78.5	0.00018959	78.5	0.82084	19.9302	0.82043	9.29457
-5.96775	4.55173	27.2354	32.0596	41.9438	105.79	-5.78375	0.83523	5.55073	5.89266	2.1398	14.4184			0.000174	79	0.00019139	79	0.83027	20.1186	0.82988	9.26933
-5.87375	0.44106	10.59	1.70296	6.09137	18.8254	-5.68875	2.14614	20.4447	16.4109	3.49823	42.4999			0.00017541	79.5	0.00019251	79.5	0.8397	20.3082	0.83933	9.26745
-5.78075	0.7091	5.86801	1.05186	6.58282	14.2118	-5.59375	1.67395	8.41407	10.5744	8.22472	28.8872			0.00017595	80	0.00019317	80	0.84913	20.4911	0.84878	9.26681
-5.68675	1.17125	14.1709	5.81738	16.2024	37.3619	-5.49975	1.22222	11.9612	7.20787	5.67115	26.0624			0.00017543	80.5	0.00019357	80.5	0.85856	20.6599	0.85824	9.26651
-5.59375	1.02176	11.1989	4.32978	13.2139	29.7644	-5.40475	0.3563	5.91182	4.16238	4.88462	15.3151			0.00017412	81	0.00019383	81	0.86799	20.8073	0.86769	9.26635
-5.49975	1.10999	11.6842	3.39715	12.8099	29.0012	-5.30975	1.22669	12.7652	19.4798	10.5146	43.9863			0.00017267	81.5	0.00019388	81.5	0.87742	20.9251	0.87714	9.26624
-5.40675	0.99533	8.6618	5.79494	9.38651	24.8386	-5.21475	0.8224	14.7356	17.0307	8.03165	40.6204			0.00017179	82	0.00019358	82	0.88685	21.0037	0.88659	9.26616
-5.31275	1.88354	13.5783	14.1295	14.9852	44.5765	-5.11975	0.9931	12.7196	9.46151	18.2141	41.3883			0.000172	82.5	0.00019284	82.5	0.89628	21.0308	0.89604	9.26608
-5.21975	0.22204	4.74273	1.74386	2.64853	9.35717	-5.02475	0.6118	4.1374	6.42162	10.0031	21.1739			0.00017343	83	0.00019171	83	0.90571	20.9892	0.90549	9.26599
-5.12575	7.53281	29.9975	33.6542	27.9092	99.0936	-4.92975	0.47723	2.70161	2.12016	5.36205	10.661			0.00017587	83.5	0.00019035	83.5	0.91514	20.8548	0.91494	9.26586
-5.03275	0.45619	2.89866	4.54439	2.43874	10.338	-4.83575	1.16105	8.042	4.15971	6.90246	20.2652			0.00017896	84	0.00018885	84	0.92457	20.5909	0.92439	9.26568
-4.93875	1.18427	6.58561	8.27929	4.56624	20.6154	-4.74075	0.80186	4.62683	4.24518	2.36067	12.0345			0.00018239	84.5	0.00018725	84.5	0.93399	20.141	0.93384	9.26539
-4.84575	0.65573	3.68275	6.77396	2.93395	14.0464	-4.64575	1.58096	19.7998	22.5967	7.10003	51.0775			0.00018602	85	0.00018555	85	0.94342	19.4171	0.94329	9.26494
-4.75175	0.81064	5.80406	5.13428	4.63092	16.3799	-4.55075	0.33184	8.49735	12.8315	11.3944	33.0551			0.00018985	85.5	0.0001839	85.5	0.95285	18.2855	0.95275	9.26416
-4.65875	0.29173	2.27748	1.09175	2.17215	5.83312	-4.45575	0.37099	7.69735	9.64457	22.0792	39.7921			0.00019397	86	0.00018256	86	0.96228	16.5636	0.9622	9.2627
-4.56475	0.20061	2.77069	1.94697	2.75605	7.67432	-4.36075	0.05731	0.90545	0.92373	8.16588	10.0524			0.00019841	86.5	0.00018178	86.5	0.97171	14.0692	0.97165	9.25951
-4.47175	0.53288	5.24862	3.58707	3.94451	13.3131	-4.26575	0.06671	0.70466	0.55563	10.5472	11.8742			0.00020303	87	0.00018165	87	0.98114	10.784	0.9811	9.25031
-4.37775	0.1625	1.95569	4.38338	1.99497	8.49654	-4.17175	0.50455	5.7986	10.7603	7.91217	24.9756			0.00020743	87.5	0.00018205	87.5	0.99057	6.15518	0.99055	7.5566
-4.28375	0.13434	2.27271	9.09381	2.62526	14.1261	-4.07675	0.57842	13.6227	4.20755	10.8161	29.2247			0.0002111	88	0.00018272	88	1	1.8e-05	1	2e-05
-4.19075	0.11827	1.24861	2.57502	2.04794	5.98985	-3.98175	0.99342	19.3024	20.512	15.8667	56.6745			0.00021373	88.5	0.00018335	88.5	0	1e+308	0	1e+308
-4.09675	0.15623	3.08191	2.20089	4.61729	10.0563	-3.88675	0.49074	13.6219	13.6141	6.01393	33.7406			0.00021539	89	0.0001837	89	0	4.3e-05	0	2.1e-05
-4.00375	0.32174	8.3619	2.75637	12.7405	24.1805	-3.79175	0.63692	6.81316	10.9988	11.3315	29.7804			0.00021657	89.5	0.00018363	89.5	0.01667	10.7665	0.01668	13.3098
-3.90975	0.11291	9.99713	5.66253	12.8376	28.6101	-3.69675	0.00544	0.3573	0.63437	0.88827	1.88538			0.00021784	90	0.00018315	90	0.03333	21.1827	0.03336	26.04
-3.81675	0.12221	5.12207	8.95173	6.7285	20.9245	-3.60175	0.10988	4.70873	3.47323	24.8994	33.1912			0.00021968	90.5	0.00018233	90.5	0.05	30.6722	0.05004	25.9541
-3.72275	0.03055	2.80514	2.50037	1.88269	7.21875	-3.50775	0.03065	4.06765	1.68122	3.92154	9.70106			0.00022212	91	0.00018126	91	0.06667	35.3278	0.06672	25.5865
-3.62975	0.03106	2.74281	2.6732	1.6439	7.09097	-3.41275	0.06952	2.44842	5.2448	9.41745	17.1802			0.00022475	91.5	0.00018011	91.5	0.08334	35.5136	0.08339	25.0993
-3.53575	0.01024	0.3004	2.05797	0.24005	2.60866	-3.31775	0.03227	2.67081	3.0121	3.36105	9.07623			0.00022675	92	0.00017909	92	0.1	35.2229	0.10007	24.5247
-3.44275	0	0	0	0	0	-3.22275	0.11386	5.94072	5.92338	3.74396	15.7219			0.00022736	92.5	0.00017841	92.5	0.11667	34.779	0.11675	23.8867
-3.34875	0.02519	2.02814	2.32634	1.41585	5.79552	-3.12775	0.31201	6.02517	13.6858	16.7757	36.7987			0.0002262	93	0.00017816	93	0.13334	34.2459	0.13343	23.2105
-3.25575	0.06703	3.01687	2.40214	3.53553	9.02157	-3.03275	0.12667	3.38567	20.7209	16.7797	41.0129			0.00022337	93.5	0.00017827	93.5	0.15	33.6521	0.15011	22.5229
-3.16175	0.08843	3.81773	3.55663	4.80896	12.2717	-2.93775	0.05344	1.97393	2.62022	8.82499	13.4726			0.0002193	94	0.00017853	94	0.16667	33.0133	0.16679	21.853
-3.06875	0.08573	4.70025	4.01441	5.26369	14.0641	-2.84375	0.05506	1.73316	1.86762	12.4037	16.0595			0.00021455	94.5	0.00017866	94.5	0.18334	32.3368	0.18347	21.2311
-2.97475	0.08448	3.55497	7.93822	4.0612	15.6389	-2.74875	0.05766	1.53898	1.36964	15.9912	18.9575			0.00020965	95	0.0001785	95	0.20001	31.6149	0.20015	20.6882
-2.88175	0.05448	2.44949	8.05198	1.78471	12.3407	-2.65375	0.05138	1.13753	1.00168	23.5884	25.779			0.00020499	95.5	0.00017809	95.5	0.21667	30.7543	0.21683	20.2544
-2.78775	0.04641	2.02714	8.48669	1.50244	12.0627	-2.55875	0.01558	0.3542	0.20691	9.9076	10.4843			0.00020073	96	0.00017772	96	0.23334	29.2784	0.2335	19.9581
-2.69475	0.02856	1.46928	8.02594	0.86719	10.391	-2.46375	0.10405	2.18582	0.55254	37.9627	40.8051			0.0001968	96.5	0.00017778	96.5	0.25001	27.3479	0.25018	19.8228
-2.60075	0.02386	0.50576	10.411	0.40195	11.3425	-2.36875	0.04901	3.96296	0.45413	15.5196	19.9857			0.00019298	97	0.00017861	97	0.26667	25.4699	0.26686	19.8632
-2.50775	0.21987	5.43483	201.206	8.24486	215.105	-2.27375	0.04116	2.28226	0.28727	11.3158	13.9265			0.00018919	97.5	0.00018032	97.5	0.28334	23.9257	0.28354	20.0678
-2.41375	0.04509	0.6386	16.8927	1.17187	18.7483	-2.17975	0.0349	2.46123	0.18896	10.366	13.0511			0.00018562	98	0.00018279	98	0.30001	23.8195	0.30022	20.3494
-2.32075	0.03655	0.58728	18.6794	0.45581	19.7591	-2.08475	0.04066	1.93111	0.17191	9.1678	11.3115			0.0001827	98.5	0.00018561	98.5	0.31668	25.1584	0.3169	20.5647
-2.22675	0.03555	0.5983	13.0686	0.49243	14.1949	-1.98975	0.04363	1.14783	0.2347	12.6725	14.0986			0.0001809	99	0.00018821	99	0.33334	26.3787	0.33358	20.5524
-2.13375	0.04215	0.65517	13.1426	0.61885	14.4588	-1.89475	0.0525	2.2145	0.14698	22.304	24.7179			0.00018057	99.5	0.00019004	99.5	0.35001	27.0741	0.35026	20.322
-2.03975	0.0383	0.53702	9.9938	0.64279	11.2119	-1.79975	0.02963	0.9668	0.18891	27.6267	28.812			0.0001818	100	0.0001908	100	0.36668	27.4735	0.36694	20.0216
-1.94675	0.02977	0.39014	7.95161	0.44861	8.82013	-1.70475	0.0288	1.27704	0.10396	12.521	13.9308			0.00018451	100.5	0.00019053	100.5	0.38334	27.7582	0.38361	19.7382
-1.85275	0.02512	0.39429	8.15012	0.36658	8.9361	-1.60975	0.01398	0.56239	0.03488	6.93234	7.5436			0.0001885	101	0.00018954	101	0.40001	27.9845	0.40029	19.504
-1.75975	0.00633	0.11282	1.65548	0.05489	1.82953	-1.51575	0.0064	0.22824	0.01562	3.24389	3.49415			0.00019356	101.5	0.00018815	101.5	0.41668	28.1689	0.41697	19.3282
-1.66575	0.01113	0.27941	3.86024	0.34686	4.49764	-1.42075	0	0	0	0	0			0.00019947	102	0.00018665	102	0.43334	28.3188	0.43365	19.2098
-1.57275	0.03658	0.54686	8.72202	0.97471	10.2802	-1.32575	0	0	0	0	0			0.00020603	102.5	0.00018526	102.5	0.45001	28.4383	0.45033	19.1425
-1.47875	0	0	0	0	0	-1.23075	0.00847	0.01948	0.01765	2.35164	2.39723			0.00021297	103	0.00018409	103	0.46668	28.5282	0.46701	19.116
-1.38575	0	0	0	0	0	-1.13575	0.04357	0.11402	0.08331	11.206	11.4469			0.00022001	103.5	0.0001832	103.5	0.48335	28.5832	0.48369	19.1172
-1.29175	0	0	0	0	0	-1.04075	0.0395	0.09642	0.04674	7.04565	7.22831			0.00022678	104	0.00018256	104	0.49173	28.7779	0.49204	19.2998
-1.19875	0	0	0	0	0	-0.94575	0.03193	0.11104	0.04664	7.71002	7.89963			0.00023289	104.5	0.0001821	104.5	0.50012	28.9613	0.50039	19.4894
-1.10475	0.0391	0.24998	3.28813	0.50449	4.0817	-0.85175	0.02073	0.11386	0.04283	7.4783	7.65572			0.00023786	105	0.00018172	105	0.50851	29.1341	0.50875	19.6854
-1.01175	0.0454	0.28248	3.1949	0.56744	4.09022	-0.75675	0.00154	0.01393	0.00684	1.56442	1.58674			0.0002411	105.5	0.00018132	105.5	0.51689	29.2998	0.5171	19.8868
-0.91775	0	0	0	0	0	-0.66175	0.00132	0.01201	0.00583	1.35311	1.37227			0.00024202	106	0.00018079	106	0.52528	29.463	0.52545	20.0921
-0.82475	0	0	0	0	0	-0.56675	0.00109	0.0101	0.00485	1.14156	1.15761			0.00024022	106.5	0.00018005	106.5	0.53366	29.6281	0.53381	20.2989
-0.73075	0.04227	0.23145	5.51067	0.45883	6.24322	-0.47175	0.00088	0.0082	0.00389	0.92967	0.94264			0.00023573	107	0.00017902	107	0.54205	29.7984	0.54216	20.5041
-0.63775	0.00694	0.08005	2.10717	0.09264	2.2868	-0.37675	0.00067	0.00631	0.00296	0.71748	0.72742			0.00022901	107.5	0.00017762	107.5	0.55044	29.9753	0.55051	20.7031
-0.54375	0.00762	0.08193	2.09344	0.10334	2.28633	-0.28175	0.00046	0.00443	0.00205	0.505	0.51194			0.00022078	108	0.00017576	108	0.55882	30.1585	0.55886	20.8898
-0.44975	0.00831	0.08381	2.07972	0.11405	2.28589	-0.18775	0.00026	0.00256	0.00117	0.29222	0.29621			0.00021177	108.5	0.00017346	108.5	0.56721	30.3457	0.56722	21.0566
-0.35675	0.02214	0.17574	3.4167	0.28976	3.90433	-0.09275	7e-05	0.0007	0.00031	0.07913	0.08021			0.00020266	109	0.00017093	109	0.5756	30.5323	0.57557	21.1942
-0.26275	0.02133	0.17096	3.43531	0.28136	3.90895	0.00225	1.63952	0.09655	0.50749	79.0365	81.2801			0.00019408	109.5	0.00016858	109.5	0.58398	30.7113	0.58392	21.2925
-0.16975	0.01203	0.10536	2.35308	0.14904	2.61951	0.09725	0	0	0	0	0			0.00018661	110	0.00016687	110	0.59237	30.8731	0.59228	21.3419
-0.07575	0.01055	0.09816	2.38695	0.12943	2.62508	0.19225	2e-05	0.00021	8e-05	0.02544	0.02576			0.00018072	110.5	0.00016608	110.5	0.60076	31.0034	0.60063	21.3353
0.01725	0.02405	0.19255	4.32369	0.31924	4.85953	0.28725	0.0002	0.0021	0.00076	0.25764	0.2607			0.00017662	111	0.00016623	111	0.60914	31.0807	0.60898	21.2707
0.11125	0.01265	0.09047	1.94918	0.1878	2.2401	0.38225	0.0004	0.00395	0.00148	0.48994	0.49577			0.00017422	111.5	0.00016712	111.5	0.61753	31.0696	0.61733	21.1517
0.20425	0.01033	0.07936	1.99535	0.16619	2.25123	0.47625	0.0006	0.00578	0.00224	0.72236	0.73099			0.00017326	112	0.00016856	112	0.62591	30.9164	0.62569	20.9871
0.29825	0.00801	0.06824	2.04153	0.14458	2.26236	0.57125	0.00082	0.00758	0.00304	0.95489	0.96633			0.00017345	112.5	0.00017049	112.5	0.6343	30.5686	0.63404	20.7891
0.39125	0.01751	0.14435	4.30981	0.18186	4.65353	0.66625	0.00104	0.00936	0.00389	1.18757	1.20185			0.00017457	113	0.00017304	113	0.64269	30.0269	0.64239	20.5704
0.48525	0.03037	0.19104	5.18354	0.29831	5.70327	0.76125	0.00128	0.0111	0.00477	1.42028	1.43743			0.00017649	113.5	0.0001764	113.5	0.65107	29.3547	0.65075	20.3431
0.57825	0.005	0.05101	1.97891	0.05047	2.08538	0.85625	0.00945	0.01565	0.00947	2.53459	2.56916			0.00017909	114	0.00018076	114	0.65946	28.623	0.6591	20.1177
0.67225	0.01718	0.1338	3.22293	0.20933	3.58324	0.95125	0.02625	0.09926	0.04591	10.58	10.7514			0.00018227	114.5	0.00018617	114.5	0.66785	27.8811	0.66745	19.9029
0.76525	0.01671	0.13026	3.23818	0.20219	3.58735	1.04625	0.02811	0.07411	0.03586	8.67505	8.81313			0.00018586	115	0.00019246	115	0.67623	27.1604	0.67581	19.7058
0.85925	0.01625	0.12671	3.25332	0.19506	3.59134	1.14025	0.05997	0.10486	0.08162	16.0618	16.3082			0.00018956	115.5	0.00019926	115.5	0.68462	26.4836	0.68416	19.532
0.95225	0.01579	0.12316	3.2686	0.18794	3.59548	1.23525	0.00726	0.01259	0.01434	2.58366	2.61785			0.00019288	116	0.00020597	116	0.693	25.8714	0.69251	19.3858
1.04625	0.01532	0.11959	3.28376	0.18081	3.59947	1.33025	0	0	0	0	0			0.00019525	116.5	0.00021195	116.5	0.70139	25.3465	0.70086	19.2701
1.13925	0	0	0	0	0	1.42525	0.00574	0.06892	0.01015	2.07643	2.16124			0.0001963	117	0.0002167	117	0.70978	24.9358	0.70922	19.187
1.23325	0.0285	0.11993	3.70501	0.23621	4.08964	1.52025	0.01687	0.22399	0.03107	5.98925	6.26117			0.00019593	117.5	0.00022009	117.5	0.71816	24.6705	0.71757	19.1372
1.32625	0	0	0	0	0	1.61525	0.04827	0.79214	0.09545	18.3457	19.2816			0.00019423	118	0.00022234	118	0.72655	24.5782	0.72592	19.1206
1.42025	0	0	0	0	0	1.71025	0.06543	0.32603	0.17681	38.7695	39.3377			0.00019139	118.5	0.00022378	118.5	0.73598	24.794	0.73537	19.1472
1.51325	0	0	0	0	0	1.80425	0.07983	0.53103	0.26919	50.7116	51.5917			0.0001876	119	0.00022458	119	0.74541	25.3821	0.74482	19.2281
1.60725	0	0	0	0	0	1.89925	0.01469	0.1716	0.03433	6.49009	6.7107			0.00018314	119.5	0.00022458	119.5	0.75484	26.2305	0.75428	19.364
1.70025	0	0	0	0	0	1.99425	0.03155	0.18711	0.06324	14.8619	15.1438			0.0001783	120	0.00022349	120	0.76427	27.2499	0.76373	19.5531
1.79425	0.0356	0.25655	20.7468	0.25814	21.2971	2.08925	0.01939	0.25719	0.02809	7.04088	7.34554			0.0001734	120.5	0.00022115	120.5	0.7737	28.3823	0.77318	19.7912
1.88725	0.03002	0.15644	12.4236	0.24419	12.8542	2.18425	0.03963	0.44324	0.04841	12.029	12.5603			0.00016868	121	0.00021776	121	0.78313	29.5867	0.78263	20.073
1.98125	0.01528	0.05819	2.01023	0.10775	2.19145	2.27925	0.05317	0.82122	0.11497	15.8438	16.8332			0.00016441	121.5	0.00021376	121.5	0.79256	30.8233	0.79208	20.3926
2.07425	0.03831	0.20005	7.52816	0.25368	8.0202	2.37425	0.02652	0.5186	0.05976	8.51991	9.12479			0.0001608	122	0.00020971	122	0.80198	32.029	0.80153	20.7433
2.16825	0.02499	0.15289	7.13181	0.14596	7.45565	2.46825	0.00757	0.15071	0.01884	3.39728	3.5744			0.00015798	122.5	0.00020598	122.5	0.81141	33.0667	0.81098	21.1186
2.26125	0.03158	0.17586	8.77816	0.18491	9.1705	2.56325	0.05069	0.1579	0.04547	14.1237	14.3777			0.00015599	123	0.0002026	123	0.82084	33.761	0.82043	21.5117
2.35525	0.03301	0.17747	8.83253	0.18972	9.23273	2.65825	0.05279	1.02485	0.03872	14.4104	15.5268			0.0001547	123.5	0.00019935	123.5	0.83027	34.1741	0.82988	21.9162
2.44825	0.04147	0.26455	13.1245	0.21997	13.6505	2.75325	0.03724	1.55989	0.04203	9.14146	10.7806			0.00015392	124	0.00019594	124	0.8397	34.4682	0.83933	22.3259
2.54225	0.03523	0.2155	13.52	0.22377	13.9945	2.84825	0.07041	4.2247	0.11	17.6459	22.0511			0.00015343	124.5	0.0001923	124.5	0.84913	34.7166	0.84878	22.7351
2.63525	0.00667	0.06265	3.3627	0.09601	3.52803	2.94325	0.07254	2.09249	0.07509	12.6907	14.9308			0.00015296	125	0.0001886	125	0.85856	34.9435	0.85824	23.1387
2.72925	0.0603	0.31632	14.4359	0.38325	15.1957	3.03825	0.08495	0.91	0.07348	11.883	12.9515			0.00015229	125.5	0.00018505	125.5	0.86799	35.1563	0.86769	23.5322
2.82225	0.06883	0.34004	14.2253	0.4632	15.0974	3.13225	0.11461	1.43852	0.05869	7.4645	9.07632			0.0001513	126	0.00018167	126	0.87742	35.3561	0.87714	23.9114
2.91625	0.06685	0.23969	10.8727	0.30965	11.4889	3.22725	0.15526	0.87586	0.03594	3.11335	4.1804			0.00015014	126.5	0.00017838	126.5	0.88685	35.5407	0.88659	24.2731
3.00925	0.05485	0.18301	5.46848	0.28673	5.99307	3.32225	0.05793	1.31275	0.05929	8.93365	10.3636			0.0001492	127	0.00017517	127	0.89628	35.7056	0.89604	24.6141
3.10325	0.07203	0.22574	6.55896	0.34021	7.19694	3.41725	0.18544	0.50023	0.09783	7.43805	8.22155			0.00014898	127.5	0.00017224	127.5	0.90571	35.8433	0.90549	24.9318
3.19625	0.0717	0.20324	4.83894	0.31682	5.43069	3.51225	0.32615	3.81107	0.06424	45.9295	50.131			0.00014985	128	0.00016999	128	0.91514	35.9408	0.91494	25.2237
3.29025	0.1361	0.21209	4.18285	0.32899	4.86002	3.60725	0.1461	0.26863	0.03535	4.97922	5.42929			0.00015193	128.5	0.0001689	128.5	0.92457	35.9684	0.92439	25.4872
3.38425	0.13155	0.30352	4.45452	0.56311	5.4527	3.70225	0.07971	0.18589	0.02438	6.95725	7.24724			0.00015506	129	0.00016933	129	0.93399	35.8107	0.93384	25.7193
3.47725	0.1279	0.2562	4.64748	0.4444	5.47598	3.79625	0.03574	0.08278	0.01288	3.43623	3.56763			0.00015893	129.5	0.00017135	129.5	0.94342	34.3913	0.94329	25.9153
3.57125	0.0652	0.10683	1.01167	0.2371	1.4208	3.89125	0.3934	0.20943	0.20175	19.679	20.4836			0.00016323	130	0.00017471	130	0.95285	29.8024	0.95275	26.0645
3.66425	0	0	0	0	0	3.98625	0.85235	0.15949	0.10866	5.78322	6.90372			0.00016779	130.5	0.00017886	130.5	0.96228	24.2	0.9622	26.1298
3.75825	0.26498	0.2599	12.5394	0.47001	13.5343	4.08125	0.31398	0.19688	0.10232	10.0491	10.6623			0.00017261	131	0.00018311	131	0.97171	18.3089	0.97165	22.5121
3.85125	0.52633	0.58256	20.1071	0.53142	21.7475	4.17625	0.16561	0.20339	0.09954	10.9801	11.4487			0.00017786	131.5	0.00018684	131.5	0.98114	12.2728	0.9811	15.0778
3.94525	0.70486	0.3413	4.87503	0.39463	6.31582	4.27125	0.46707	0.31297	0.126	9.56865	10.4747			0.00018365	132	0.00018961	132	0.99057	7.18809	0.99055	9.199
4.03825	1.04966	0.27661	1.60249	0.34417	3.27292	4.36625	1.60597	0.3318	0.74675	4.83224	7.51676			0.00019001	132.5	0.00019117	132.5	1	4.3e-05	1	2.1e-05
4.13225	0.39672	0.26645	0.20834	0.17024	1.04175	4.46025	0.25937	0.1668	0.0445	0.95345	1.42412			0.00019672	133	0.00019145	133	0	1e+308	0	1e+308
4.22525	0.46144	0.32779	0.78134	0.31302	1.88359	4.55525	0.70455	0.17884	0.14481	5.09218	6.12038			0.00020327	133.5	0.00019047	133.5	0	5.19032	0	8.61274
4.31925	5.79751	5.42064	9.31001	4.20837	24.7365	4.65025	0.35643	0.10199	0.10119	4.81065	5.37026			0.00020891	134	0.00018833	134	0.01667	16.4105	0.01668	16.5015
4.41225	0.2289	0.29339	2.27486	0.42293	3.22009	4.74525	1.54029	0.67641	1.38017	97.7246	101.322			0.00021286	134.5	0.00018525	134.5	0.03333	28.3917	0.03336	26.3806
4.50625	2.61119	2.04007	7.25558	1.40374	13.3106	4.84025	0.31546	0.15681	0.17059	10.2527	10.8955			0.00021466	135	0.00018163	135	0.05	35.1502	0.05004	38.1774
4.59925	1.14853	0.55241	2.63652	0.41484	4.7523	4.93525	0.35749	0.20348	0.14161	4.9044	5.60698			0.00021445	135.5	0.00017797	135.5	0.06667	38.391	0.06672	42.9945
4.69325	0.47681	0.27345	7.3534	0.37896	8.48262	5.03025	0.43226	0.18915	0.16438	9.88509	10.6709			0.00021282	136	0.0001747	136	0.08334	39.6405	0.08339	41.9288
4.78625	0.22569	0.16622	5.57822	0.31527	6.2854	5.12425	0.79475	0.30095	0.24942	19.3581	20.7033			0.00021047	136.5	0.00017202	136.5	0.1	39.8001	0.10007	40.1089
4.88025	0.5847	0.24861	3.07025	0.41216	4.31572	5.21925	0.15612	0.08462	0.08327	2.7464	3.07041			0.00020784	137	0.0001698	137	0.11667	39.622	0.11675	38.2034
4.97325	0.17506	0.17438	3.77771	0.13995	4.2671	5.31425	0.42867	0.25172	0.21513	7.61464	8.51016			0.00020497	137.5	0.00016775	137.5	0.13334	39.2289	0.13343	36.3289
5.06725	0.48948	0.48918	11.5297	0.37732	12.8857	5.40925	0.45041	0.29402	0.23124	8.74929	9.72497			0.00020165	138	0.00016565	138	0.15	38.6327	0.15011	34.5191
5.16025	0.98184	0.75765	30.2359	0.84487	32.8203	5.50425	0.14195	0.12556	0.115	3.30678	3.68928			0.00019772	138.5	0.00016351	138.5	0.16667	37.6999	0.16679	32.7821
5.25425	0.91757	0.72658	26.0392	0.84273	28.5261	5.59925	0.21825	0.20646	0.17138	6.16839	6.76448			0.00019326	139	0.00016166	139	0.18334	36.0654	0.18347	31.1068
5.34725	0.27649	0.13351	2.33969	0.17019	2.91987	5.69425	0.79787	0.3409	0.33373	6.09938	7.57188			0.00018857	139.5	0.00016058	139.5	0.20001	34.0381	0.20015	29.4648
5.44125	0.21266	0.05876	0.48728	0.05829	0.81698	5.78825	0.26081	0.12716	0.08236	2.04075	2.51109			0.00018402	140	0.00016062	140	0.21667	32.0471	0.21683	27.8419
5.53425	0.47287	0.20771	2.12	0.17111	2.97169	5.88325	0.09367	0.03731	0.07011	0.41063	0.61173			0.00017999	140.5	0.00016181	140.5	0.23334	30.7148	0.2335	26.2714
5.62825	0.16575	0.09701	5.42498	0.12668	5.81442	5.97825	0.53693	0.37917	0.25284	10.4251	11.594			0.0001768	141	0.00016383	141	0.25001	29.9767	0.25018	24.8162
5.72125	0.53165	0.25959	4.06245	0.23918	5.09287	6.07325	0.46476	0.40969	0.20627	6.8504	7.93112			0.00017466	141.5	0.00016612	141.5	0.26667	29.4355	0.26686	23.5791
5.81525	0.81021	0.66431	11.8794	0.55324	13.9071	6.16825	0.07082	0.0273	0.05132	1.88751	2.03694			0.00017363	142	0.0001682	142	0.28334	29.0674	0.28354	22.7761
5.90825	0.32587	0.25269	11.2531	0.28279	12.1144	6.26325	0.03606	0.01308	0.02675	0.99202	1.06791			0.00017374	142.5	0.00016983	142.5	0.30001	28.938	0.30022	22.6946
6.00225	0.11519	0.07671	4.74846	0.11435	5.0547	6.35825	0.00519	0.00103	0.00175	0.09173	0.09969			0.00017511	143	0.00017117	143	0.31668	29.2107	0.3169	22.9506
6.09525	0	0	0	0	0	6.45225	0	0	0	0	0			0.00017794	143.5	0.00017263	143.5	0.33334	30.2073	0.33358	23.3311
6.18925	0	0	0	0	0	6.54725	0	0	0	0	0			0.00018233	144	0.00017477	144	0.35001	32.0024	0.35026	24.1026
6.28225	0	0	0	0	0	6.64225	0	0	0	0	0			0.00018815	144.5	0.00017822	144.5	0.36668	32.6795	0.36694	25.1385
6.37625	0	0	0	0	0	6.73725	0	0	0	0	0			0.00019489	145	0.00018347	145	0.38334	32.2744	0.38361	26.1842
6.46925	0	0	0	0	0	6.83225	0	0	0	0	0			0.00020179	145.5	0.00019076	145.5	0.40001	31.8802	0.40029	26.715
6.56325	0	0	0	0	0	6.92725	0	0	0	0	0			0.00020801	146	0.00019992	146	0.41668	31.5078	0.41697	26.9356
6.65625	0	0	0	0	0	7.02225	0	0	0	0	0			0.00021291	146.5	0.00021033	146.5	0.43334	31.1642	0.43365	27.1695
6.75025	0	0	0	0	0	7.11625	0	0	0	0	0			0.00021621	147	0.00022111	147	0.45001	30.8539	0.45033	27.4777
6.84325	0	0	0	0	0	7.21125	0	0	0	0	0			0.00021798	147.5	0.00023131	147.5	0.46668	30.5805	0.46701	27.8714
6.93725	0	0	0	0	0	7.30625	0	0	0	0	0			0.00021857	148	0.00024028	148	0.48335	30.3488	0.48369	28.3515
7.03025	0	0	0	0	0	7.40125	0	0	0	0	0			0.00021842	148.5	0.00024777	148.5	0.49173	30.6202	0.49204	28.5064
7.12425	0	0	0	0	0	7.49625	0	0	0	0	0			0.00021792	149	0.00025385	149	0.50012	30.9375	0.50039	28.6802
7.21825	0	0	0	0	0	7.59125	0	0	0	0	0			0.00021726	149.5	0.00025867	149.5	0.50851	31.3007	0.50875	28.8724
7.31125	0	0	0	0	0	7.68625	0	0	0	0	0			0.0002163	150	0.00026227	150	0.51689	31.7062	0.5171	29.0814
														0.00021474	150.5	0.00026444	150.5	0.52528	32.1478	0.52545	29.3047
														0.00021239	151	0.0002648	151	0.53366	32.6179	0.53381	29.5364
														0.00020929	151.5	0.00026301	151.5	0.54205	33.1076	0.54216	29.7615
														0.0002058	152	0.00025886	152	0.55044	33.6076	0.55051	29.9342
														0.00020239	152.5	0.00025247	152.5	0.55882	34.1073	0.55886	29.9198
														0.0001994	153	0.00024423	153	0.56721	34.5959	0.56722	29.6446
														0.00019699	153.5	0.00023473	153.5	0.5756	35.0602	0.57557	29.2894
														0.00019515	154	0.00022472	154	0.58398	35.4812	0.58392	28.9668
														0.00019376	154.5	0.0002149	154.5	0.59237	35.8104	0.59228	28.7151
														0.00019261	155	0.00020578	155	0.60076	35.8574	0.60063	28.5479
														0.00019142	155.5	0.00019757	155.5	0.60914	35.405	0.60898	28.4584
														0.00018999	156	0.00019031	156	0.61753	34.7533	0.61733	28.385
														0.00018831	156.5	0.00018404	156.5	0.62591	34.1471	0.62569	28.0741
														0.00018667	157	0.00017883	157	0.6343	33.7038	0.63404	27.4427
														0.00018559	157.5	0.0001748	157.5	0.64269	33.4507	0.64239	26.7274
														0.00018555	158	0.00017203	158	0.65107	33.34	0.65075	26.009
														0.00018685	158.5	0.00017051	158.5	0.65946	33.3118	0.6591	25.3119
														0.00018944	159	0.00017014	159	0.66785	33.3261	0.66745	24.6486
														0.00019303	159.5	0.00017082	159.5	0.67623	33.3613	0.67581	24.0295
														0.00019722	160	0.00017247	160	0.68462	33.4056	0.68416	23.4652
														0.00020163	160.5	0.00017506	160.5	0.693	33.452	0.69251	22.9683
														0.00020589	161	0.00017845	161	0.70139	33.4955	0.70086	22.5536
														0.00020966	161.5	0.0001824	161.5	0.70978	33.5316	0.70922	22.2384
														0.00021273	162	0.00018652	162	0.71816	33.5558	0.71757	22.0401
														0.00021501	162.5	0.00019047	162.5	0.72655	33.5644	0.72592	21.9722
														0.00021655	163	0.00019394	163	0.73598	33.5749	0.73537	22.122
														0.00021744	163.5	0.00019674	163.5	0.74541	33.6074	0.74482	22.5439
														0.00021783	164	0.00019864	164	0.75484	33.6634	0.75428	23.1775
														0.00021783	164.5	0.00019934	164.5	0.76427	33.7456	0.76373	23.9638
														0.00021742	165	0.0001987	165	0.7737	33.8574	0.77318	24.8595
														0.00021642	165.5	0.00019693	165.5	0.78313	34.0054	0.78263	25.8361
														0.00021464	166	0.00019454	166	0.79256	34.2054	0.79208	26.8752
														0.00021204	166.5	0.00019215	166.5	0.80198	34.5006	0.80153	27.9645
														0.00020878	167	0.00019017	167	0.81141	35.0078	0.81098	29.0955
														0.00020517	167.5	0.0001887	167.5	0.82084	35.8732	0.82043	30.2621
														0.00020154	168	0.00018764	168	0.83027	36.9767	0.82988	31.4594
														0.00019808	168.5	0.00018689	168.5	0.8397	38.0221	0.83933	32.6835
														0.00019483	169	0.0001866	169	0.84913	38.7658	0.84878	33.9306
														0.00019171	169.5	0.0001872	169.5	0.85856	39.2247	0.85824	35.1975
														0.00018864	170	0.0001893	170	0.86799	39.5266	0.86769	36.4803
														0.00018562	170.5	0.00019338	170.5	0.87742	39.7364	0.87714	37.7752
														0.00018276	171	0.00019966	171	0.88685	39.8781	0.88659	39.0776
														0.00018029	171.5	0.00020804	171.5	0.89628	39.9549	0.89604	40.3813
														0.00017857	172	0.00021818	172	0.90571	39.9517	0.90549	41.6777
														0.00017795	172.5	0.00022964	172.5	0.91514	39.8205	0.91494	42.9515
														0.00017875	173	0.00024184	173	0.92457	39.4359	0.92439	44.1685
														0.00018115	173.5	0.00025401	173.5	0.93399	38.4847	0.93384	44.8337
														0.00018512	174	0.0002651	174	0.94342	36.8329	0.94329	42.0842
														0.00019035	174.5	0.00027393	174.5	0.95285	34.2897	0.95275	36.5527
														0.00019623	175	0.00027962	175	0.96228	30.4371	0.9622	29.7584
														0.00020196	175.5	0.00028211	175.5	0.97171	26.5252	0.97165	24.5563
														0.00020665	176	0.00028217	176	0.98114	19.0979	0.9811	17.7345
														0.00020959	176.5	0.00028087	176.5	0.99057	9.57143	0.99055	9.97571
														0.0002105	177	0.000279	177	1	5.19032	1	8.61274
														0.00020964	177.5	0.00027685	177.5	0	1e+308	0	1e+308
														0.00020762	178	0.00027431	178	0	19.7453	0	9.54937
														0.00020517	178.5	0.00027123	178.5	0.01667	22.3596	0.01668	17.4946
														0.00020287	179	0.00026769	179	0.03333	32.3648	0.03336	28.5016
														0.00020111	179.5	0.00026392	179.5	0.05	36.5292	0.05004	40.4271
														0.00020017	180	0.00026027	180	0.06667	41.0051	0.06672	44.9136
														0.00020022	180.5	0.00025712	180.5	0.08334	41.4231	0.08339	43.3196
														0.00020132	181	0.00025488	181	0.1	41.1519	0.10007	41.3473
														0.00020334	181.5	0.0002539	181.5	0.11667	40.6961	0.11675	39.3477
														0.00020597	182	0.00025436	182	0.13334	40.1329	0.13343	37.3736
														0.00020878	182.5	0.00025604	182.5	0.15	39.409	0.15011	35.4442
														0.00021137	183	0.00025826	183	0.16667	38.4573	0.16679	33.5765
														0.00021355	183.5	0.00025991	183.5	0.18334	37.6057	0.18347	31.7984
														0.00021526	184	0.00025989	184	0.20001	36.8849	0.20015	30.1547
														0.00021652	184.5	0.00025749	184.5	0.21667	36.2392	0.21683	28.6791
														0.00021732	185	0.00025257	185	0.23334	35.6785	0.2335	27.3664
														0.00021763	185.5	0.00024551	185.5	0.25001	35.2149	0.25018	26.2041
														0.00021751	186	0.0002369	186	0.26667	34.8446	0.26686	25.1962
														0.00021705	186.5	0.00022736	186.5	0.28334	34.5376	0.28354	24.3791
														0.00021627	187	0.00021738	187	0.30001	34.2378	0.30022	23.9073
														0.00021513	187.5	0.0002073	187.5	0.31668	33.898	0.3169	24.3414
														0.0002135	188	0.00019741	188	0.33334	33.515	0.33358	25.617
														0.00021129	188.5	0.000188	188.5	0.35001	33.1137	0.35026	26.7666
														0.00020852	189	0.0001794	189	0.36668	34.1931	0.36694	27.1346
														0.00020541	189.5	0.0001719	189.5	0.38334	36.2051	0.38361	27.4014
														0.00020228	190	0.00016577	190	0.40001	37.5677	0.40029	28.3363
														0.00019947	190.5	0.00016122	190.5	0.41668	38.318	0.41697	29.7418
														0.00019723	191	0.00015841	191	0.43334	38.744	0.43365	31.2426
														0.0001956	191.5	0.00015736	191.5	0.45001	38.998	0.45033	32.6818
														0.00019448	192	0.00015804	192	0.46668	39.148	0.46701	33.8894
														0.00019383	192.5	0.00016038	192.5	0.48335	39.2251	0.48369	34.6386
														0.00019376	193	0.00016439	193	0.49173	39.1907	0.49204	34.4935
														0.00019452	193.5	0.00017008	193.5	0.50012	39.1421	0.50039	34.1955
														0.00019626	194	0.00017741	194	0.50851	39.0797	0.50875	33.7786
														0.00019898	194.5	0.00018612	194.5	0.51689	39.0033	0.5171	33.2794
														0.0002025	195	0.00019572	195	0.52528	38.912	0.52545	32.7317
														0.00020657	195.5	0.00020554	195.5	0.53366	38.804	0.53381	32.1671
														0.00021092	196	0.00021486	196	0.54205	38.6766	0.54216	31.62
														0.0002154	196.5	0.00022302	196.5	0.55044	38.5259	0.55051	31.1504
														0.00021991	197	0.00022952	197	0.55882	38.3466	0.55886	30.8999
														0.00022434	197.5	0.00023413	197.5	0.56721	38.1309	0.56722	30.9384
														0.0002284	198	0.00023687	198	0.5756	37.8678	0.57557	31.0613
														0.0002317	198.5	0.00023795	198.5	0.58398	37.5441	0.58392	31.0993
														0.00023392	199	0.0002378	199	0.59237	37.1667	0.59228	30.9331
														0.00023502	199.5	0.00023707	199.5	0.60076	36.897	0.60063	30.5215
														0.00023536	200	0.00023649	200	0.60914	36.9778	0.60898	29.9415
														0.00023551	200.5	0.00023662	200.5	0.61753	37.174	0.61733	29.3433
														0.00023603	201	0.00023766	201	0.62591	37.136	0.62569	29.0322
														0.00023722	201.5	0.00023939	201.5	0.6343	36.8373	0.63404	29.1116
														0.00023903	202	0.00024117	202	0.64269	36.5269	0.64239	29.3497
														0.00024117	202.5	0.00024227	202.5	0.65107	36.233	0.65075	29.663
														0.00024318	203	0.00024207	203	0.65946	35.9597	0.6591	30.0226
														0.00024467	203.5	0.00024036	203.5	0.66785	35.7092	0.66745	30.4103
														0.00024541	204	0.0002374	204	0.67623	35.4832	0.67581	30.8103
														0.00024555	204.5	0.00023379	204.5	0.68462	35.2836	0.68416	31.2066
														0.00024551	205	0.00023031	205	0.693	35.1127	0.69251	31.5811
														0.00024571	205.5	0.00022764	205.5	0.70139	34.9733	0.70086	31.9124
														0.00024631	206	0.00022606	206	0.70978	34.8691	0.70922	32.1763
														0.00024714	206.5	0.00022539	206.5	0.71816	34.804	0.71757	32.3479
														0.00024799	207	0.00022504	207	0.72655	34.7818	0.72592	32.4076
														0.00024882	207.5	0.00022427	207.5	0.73598	34.8265	0.73537	32.4334
														0.00024973	208	0.00022254	208	0.74541	34.9591	0.74482	32.5111
														0.0002508	208.5	0.00021967	208.5	0.75484	35.1758	0.75428	32.641
														0.00025192	209	0.00021596	209	0.76427	35.4706	0.76373	32.8236
														0.00025287	209.5	0.00021188	209.5	0.7737	35.836	0.77318	33.06
														0.00025348	210	0.00020785	210	0.78313	36.2624	0.78263	33.3509
														0.00025368	210.5	0.00020411	210.5	0.79256	36.7376	0.79208	33.6976
														0.00025338	211	0.00020077	211	0.80198	37.2475	0.80153	34.1013
														0.00025246	211.5	0.00019804	211.5	0.81141	37.7773	0.81098	34.563
														0.00025086	212	0.00019618	212	0.82084	38.3172	0.82043	35.0839
														0.00024865	212.5	0.00019541	212.5	0.83027	38.8738	0.82988	35.6646
														0.00024606	213	0.00019579	213	0.8397	39.4708	0.83933	36.3057
														0.00024335	213.5	0.00019733	213.5	0.84913	39.9984	0.84878	37.0071
														0.00024081	214	0.00020005	214	0.85856	40.3428	0.85824	37.7684
														0.00023855	214.5	0.00020399	214.5	0.86799	40.6045	0.86769	38.5884
														0.00023656	215	0.00020911	215	0.87742	40.8293	0.87714	39.4656
														0.00023474	215.5	0.00021532	215.5	0.88685	41.0247	0.88659	40.3979
														0.00023302	216	0.00022251	216	0.89628	41.1874	0.89604	41.3826
														0.00023142	216.5	0.00023057	216.5	0.90571	41.3078	0.90549	42.417
														0.00023	217	0.00023931	217	0.91514	41.3714	0.91494	43.4985
														0.00022882	217.5	0.00024848	217.5	0.92457	41.355	0.92439	44.6215
														0.00022791	218	0.00025769	218	0.93399	41.1019	0.93384	45.4832
														0.00022733	218.5	0.00026652	218.5	0.94342	37.9651	0.94329	44.9146
														0.00022714	219	0.00027441	219	0.95285	36.3271	0.95275	38.6019
														0.00022746	219.5	0.00028065	219.5	0.96228	35.5529	0.9622	31.6359
														0.00022838	220	0.00028447	220	0.97171	28.4745	0.97165	25.7998
														0.00022992	220.5	0.0002853	220.5	0.98114	23.0772	0.9811	19.7386
														0.00023202	221	0.000283	221	0.99057	20.6395	0.99055	11.8314
														0.00023454	221.5	0.00027779	221.5	1	19.7453	1	9.54937
														0.00023731	222	0.00027006	222	0	1e+308	0	1e+308
														0.00024016	222.5	0.00026033	222.5	0	34.6946	0	12.5888
														0.00024282	223	0.00024929	223	0.01667	35.1364	0.01668	21.5564
														0.0002449	223.5	0.00023778	223.5	0.03333	36.1113	0.03336	35.5098
														0.00024587	224	0.00022664	224	0.05	41.1065	0.05004	47.8572
														0.00024536	224.5	0.00021648	224.5	0.06667	42.2334	0.06672	48.5442
														0.00024334	225	0.00020761	225	0.08334	47.8763	0.08339	47.9683
														0.00024015	225.5	0.0002001	225.5	0.1	49.0796	0.10007	46.2373
														0.00023619	226	0.0001939	226	0.11667	47.3165	0.11675	44.2527
														0.00023172	226.5	0.00018902	226.5	0.13334	45.1242	0.13343	42.3049
														0.00022681	227	0.0001855	227	0.15	43.0372	0.15011	40.4481
														0.00022148	227.5	0.00018347	227.5	0.16667	41.3773	0.16679	38.705
														0.0002159	228	0.00018294	228	0.18334	40.2448	0.18347	37.0865
														0.00021047	228.5	0.0001838	228.5	0.20001	39.383	0.20015	35.5973
														0.00020575	229	0.0001858	229	0.21667	38.6156	0.21683	34.2388
														0.00020227	229.5	0.00018865	229.5	0.23334	37.9085	0.2335	33.0104
														0.00020034	230	0.00019214	230	0.25001	37.2756	0.25018	31.9114
														0.00019995	230.5	0.00019609	230.5	0.26667	36.746	0.26686	30.9414
														0.00020082	231	0.00020039	231	0.28334	36.3671	0.28354	30.1024
														0.00020254	231.5	0.00020494	231.5	0.30001	36.2076	0.30022	29.4012
														0.00020471	232	0.00020968	232	0.31668	36.3246	0.3169	28.8602
														0.00020708	232.5	0.00021454	232.5	0.33334	36.7255	0.33358	28.5666
														0.00020962	233	0.00021941	233	0.35001	37.3869	0.35026	28.9305
														0.00021243	233.5	0.00022409	233.5	0.36668	38.3086	0.36694	30.4465
														0.00021563	234	0.00022829	234	0.38334	39.6444	0.38361	32.5219
														0.00021922	234.5	0.00023169	234.5	0.40001	41.6902	0.40029	34.817
														0.00022306	235	0.000234	235	0.41668	44.3169	0.41697	37.2479
														0.00022682	235.5	0.00023515	235.5	0.43334	47.2108	0.43365	39.7769
														0.00023007	236	0.00023543	236	0.45001	50.2057	0.45033	42.3569
														0.00023251	236.5	0.00023538	236.5	0.46668	53.1667	0.46701	44.7984
														0.00023422	237	0.00023548	237	0.48335	55.5881	0.48369	45.2398
														0.00023563	237.5	0.00023582	237.5	0.49173	54.6546	0.49204	45.574
														0.00023735	238	0.00023602	238	0.50012	53.3779	0.50039	45.0615
														0.00023977	238.5	0.00023536	238.5	0.50851	51.9939	0.50875	44.0225
														0.00024287	239	0.00023319	239	0.51689	50.583	0.5171	42.8878
														0.00024626	239.5	0.0002292	239.5	0.52528	49.1746	0.52545	41.7374
														0.00024946	240	0.00022364	240	0.53366	47.7828	0.53381	40.599
														0.00025218	240.5	0.00021716	240.5	0.54205	46.4169	0.54216	39.4875
														0.0002545	241	0.00021061	241	0.55044	45.0846	0.55051	38.4149
														0.00025674	241.5	0.00020472	241.5	0.55882	43.7946	0.55886	37.3959
														0.00025919	242	0.00019997	242	0.56721	42.5584	0.56722	36.4529
														0.00026189	242.5	0.0001966	242.5	0.5756	41.3939	0.57557	35.627
														0.00026463	243	0.00019465	243	0.58398	40.3302	0.58392	34.9909
														0.0002672	243.5	0.00019405	243.5	0.59237	39.4101	0.59228	34.6388
														0.00026968	244	0.00019473	244	0.60076	38.6711	0.60063	34.6081
														0.00027242	244.5	0.0001966	244.5	0.60914	38.1074	0.60898	34.8322
														0.00027595	245	0.00019956	245	0.61753	37.6913	0.61733	35.2196
														0.00028072	245.5	0.00020342	245.5	0.62591	37.5857	0.62569	35.7102
														0.00028686	246	0.00020787	246	0.6343	37.7602	0.63404	36.2715
														0.00029405	246.5	0.00021248	246.5	0.64269	37.9473	0.64239	36.8859
														0.00030145	247	0.0002168	247	0.65107	38.1137	0.65075	37.5434
														0.00030781	247.5	0.00022043	247.5	0.65946	38.2561	0.6591	38.2377
														0.00031185	248	0.00022315	248	0.66785	38.3751	0.66745	38.9644
														0.00031276	248.5	0.00022497	248.5	0.67623	38.4729	0.67581	39.7193
														0.00031055	249	0.00022616	249	0.68462	38.5514	0.68416	40.4959
														0.00030587	249.5	0.00022721	249.5	0.693	38.6127	0.69251	41.241
														0.00029967	250	0.00022877	250	0.70139	38.6585	0.70086	41.1457
														0.00029282	250.5	0.00023146	250.5	0.70978	38.6902	0.70922	40.7907
														0.00028593	251	0.00023569	251	0.71816	38.7088	0.71757	40.5577
														0.00027941	251.5	0.00024165	251.5	0.72655	38.7149	0.72592	40.4771
														0.00027344	252	0.00024938	252	0.73598	38.7262	0.73537	40.4922
														0.00026789	252.5	0.00025873	252.5	0.74541	38.76	0.74482	40.5377
														0.00026248	253	0.00026932	253	0.75484	38.8159	0.75428	40.6133
														0.00025691	253.5	0.00028048	253.5	0.76427	38.8936	0.76373	40.7191
														0.0002511	254	0.00029138	254	0.7737	38.9925	0.77318	40.8548
														0.00024536	254.5	0.00030129	254.5	0.78313	39.1119	0.78263	41.0202
														0.00024029	255	0.00030976	255	0.79256	39.2513	0.79208	41.2151
														0.00023673	255.5	0.00031662	255.5	0.80198	39.4108	0.80153	41.4391
														0.00023549	256	0.00032179	256	0.81141	39.5918	0.81098	41.6917
														0.00023712	256.5	0.00032518	256.5	0.82084	39.8	0.82043	41.9724
														0.0002418	257	0.00032677	257	0.83027	40.0552	0.82988	42.2802
														0.00024916	257.5	0.00032658	257.5	0.8397	40.4412	0.83933	42.6141
														0.00025826	258	0.00032472	258	0.84913	41.2189	0.84878	42.9727
														0.00026775	258.5	0.00032128	258.5	0.85856	42.4473	0.85824	43.3539
														0.00027615	259	0.00031645	259	0.86799	43.8803	0.86769	43.7545
														0.0002824	259.5	0.00031055	259.5	0.87742	45.3946	0.87714	44.1701
														0.00028612	260	0.00030398	260	0.88685	46.9432	0.88659	44.5929
														0.00028765	260.5	0.0002971	260.5	0.89628	48.501	0.89604	45.0097
														0.00028763	261	0.00029016	261	0.90571	50.0453	0.90549	45.395
														0.0002866	261.5	0.00028323	261.5	0.91514	51.5101	0.91494	45.6919
														0.00028469	262	0.00027632	262	0.92457	47.0589	0.92439	45.755
														0.00028162	262.5	0.00026948	262.5	0.93399	42.4437	0.93384	45.8008
														0.00027704	263	0.00026291	263	0.94342	41.2816	0.94329	46.4143
														0.00027095	263.5	0.00025687	263.5	0.95285	41.044	0.95275	46.0974
														0.00026385	264	0.00025164	264	0.96228	38.3781	0.9622	39.7537
														0.00025665	264.5	0.00024743	264.5	0.97171	35.8555	0.97165	30.7538
														0.00025026	265	0.00024438	265	0.98114	35.284	0.9811	23.7609
														0.00024536	265.5	0.00024251	265.5	0.99057	34.8578	0.99055	16.1295
														0.00024228	266	0.00024179	266	1	34.6946	1	12.5888
														0.00024102	266.5	0.00024221	266.5	0	1e+308	0	1e+308
														0.00024145	267	0.00024383	267	0	40.1348	0	26.7985
														0.00024338	267.5	0.00024657	267.5	0.01667	40.3452	0.01668	26.9117
														0.00024655	268	0.00025008	268	0.03333	40.8489	0.03336	37.2651
														0.00025065	268.5	0.00025369	268.5	0.05	44.4708	0.05004	48.5679
														0.00025533	269	0.00025655	269	0.06667	47.6746	0.06672	49.8885
														0.00026029	269.5	0.00025807	269.5	0.08334	51.4447	0.08339	48.6757
														0.00026518	270	0.00025814	270	0.1	51.2346	0.10007	47.9677
														0.00026959	270.5	0.00025727	270.5	0.11667	49.8785	0.11675	47.5431
														0.00027311	271	0.00025629	271	0.13334	48.3791	0.13343	47.2481
														0.00027547	271.5	0.00025599	271.5	0.15	46.9498	0.15011	47.0777
														0.00027665	272	0.00025688	272	0.16667	45.6987	0.16679	47.0291
														0.00027689	272.5	0.00025912	272.5	0.18334	44.6863	0.18347	47.0973
														0.00027653	273	0.00026257	273	0.20001	43.9293	0.20015	47.2757
														0.00027592	273.5	0.00026688	273.5	0.21667	43.4001	0.21683	47.5565
														0.00027531	274	0.00027154	274	0.23334	43.0481	0.2335	47.9312
														0.00027488	274.5	0.00027607	274.5	0.25001	42.8267	0.25018	48.3899
														0.00027484	275	0.00028013	275	0.26667	42.704	0.26686	48.9209
														0.0002754	275.5	0.00028362	275.5	0.28334	42.6642	0.28354	49.5088
														0.00027679	276	0.00028658	276	0.30001	42.7052	0.30022	50.1326
														0.000279	276.5	0.00028913	276.5	0.31668	42.8391	0.3169	50.761
														0.00028163	277	0.00029142	277	0.33334	43.0951	0.33358	51.3442
														0.00028397	277.5	0.00029359	277.5	0.35001	43.5251	0.35026	51.802
														0.00028527	278	0.0002958	278	0.36668	44.2047	0.36694	52.0107
														0.00028514	278.5	0.00029804	278.5	0.38334	45.2161	0.38361	51.8203
														0.00028364	279	0.00030003	279	0.40001	46.6036	0.40029	51.1452
														0.0002813	279.5	0.00030128	279.5	0.41668	48.3434	0.41697	50.0548
														0.00027884	280	0.00030129	280	0.43334	50.3607	0.43365	48.7312
														0.00027695	280.5	0.00029986	280.5	0.45001	52.5618	0.45033	47.3839
														0.00027601	281	0.00029705	281	0.46668	54.8402	0.46701	46.2625
														0.00027608	281.5	0.00029305	281.5	0.48335	57.0892	0.48369	46.2301
														0.0002769	282	0.00028812	282	0.49173	56.0241	0.49204	46.2145
														0.00027811	282.5	0.00028255	282.5	0.50012	54.9451	0.50039	46.454
														0.00027953	283	0.00027678	283	0.50851	53.8578	0.50875	47.0785
														0.00028133	283.5	0.00027126	283.5	0.51689	52.7824	0.5171	47.8097
														0.00028404	284	0.00026628	284	0.52528	51.7371	0.52545	48.5882
														0.00028824	284.5	0.00026187	284.5	0.53366	50.7344	0.53381	49.3689
														0.00029425	285	0.00025787	285	0.54205	49.7834	0.54216	50.1026
														0.00030189	285.5	0.00025406	285.5	0.55044	48.8905	0.55051	50.7291
														0.00031039	286	0.00025036	286	0.55882	48.0611	0.55886	51.1762
														0.00031864	286.5	0.00024687	286.5	0.56721	47.2991	0.56722	51.3753
														0.00032566	287	0.00024392	287	0.5756	46.6074	0.57557	51.2962
														0.00033085	287.5	0.00024198	287.5	0.58398	45.9875	0.58392	50.9665
														0.00033405	288	0.00024146	288	0.59237	45.4392	0.59228	50.4485
														0.00033532	288.5	0.00024252	288.5	0.60076	44.9607	0.60063	49.804
														0.00033481	289	0.00024502	289	0.60914	44.5484	0.60898	49.0802
														0.00033271	289.5	0.00024861	289.5	0.61753	44.1971	0.61733	48.3091
														0.00032935	290	0.0002529	290	0.62591	43.9008	0.62569	47.5128
														0.00032533	290.5	0.00025766	290.5	0.6343	43.6528	0.63404	46.7067
														0.00032161	291	0.00026292	291	0.64269	43.4467	0.64239	45.9029
														0.00031935	291.5	0.00026903	291.5	0.65107	43.2764	0.65075	45.1112
														0.00031959	292	0.00027655	292	0.65946	43.1363	0.6591	44.3408
														0.00032292	292.5	0.00028601	292.5	0.66785	43.022	0.66745	43.6017
														0.00032933	293	0.0002977	293	0.67623	42.9297	0.67581	42.9053
														0.00033828	293.5	0.00031159	293.5	0.68462	42.8561	0.68416	42.2685
														0.00034879	294	0.00032723	294	0.693	42.7989	0.69251	41.7576
														0.0003596	294.5	0.00034366	294.5	0.70139	42.7563	0.70086	42.1971
														0.00036939	295	0.00035934	295	0.70978	42.7267	0.70922	43.0202
														0.00037705	295.5	0.00037225	295.5	0.71816	42.7094	0.71757	43.8316
														0.00038188	296	0.00038041	296	0.72655	42.7036	0.72592	44.3292
														0.00038383	296.5	0.00038247	296.5	0.73598	42.7149	0.73537	44.3499
														0.00038336	297	0.00037834	297	0.74541	42.7495	0.74482	44.4119
														0.00038119	297.5	0.00036938	297.5	0.75484	42.809	0.75428	44.5152
														0.000378	298	0.00035796	298	0.76427	42.8968	0.76373	44.6598
														0.00037435	298.5	0.00034658	298.5	0.7737	43.0179	0.77318	44.8454
														0.00037063	299	0.0003371	299	0.78313	43.1791	0.78263	45.0719
														0.00036717	299.5	0.0003304	299.5	0.79256	43.3898	0.79208	45.3387
														0.00036422	300	0.00032646	300	0.80198	43.6623	0.80153	45.6449
														0.00036192	300.5	0.0003246	300.5	0.81141	44.0108	0.81098	45.9886
														0.00036009	301	0.00032392	301	0.82084	44.4506	0.82043	46.3663
														0.00035822	301.5	0.00032367	301.5	0.83027	44.9954	0.82988	46.7711
														0.0003556	302	0.00032358	302	0.8397	45.6533	0.83933	47.1919
														0.00035159	302.5	0.00032383	302.5	0.84913	46.4251	0.84878	47.616
														0.00034568	303	0.00032489	303	0.85856	47.3041	0.85824	48.038
														0.00033773	303.5	0.00032722	303.5	0.86799	48.2782	0.86769	48.4606
														0.00032814	304	0.00033102	304	0.87742	49.3329	0.87714	48.8873
														0.00031792	304.5	0.00033592	304.5	0.88685	50.4529	0.88659	49.3168
														0.00030847	305	0.000341	305	0.89628	51.6218	0.89604	49.7402
														0.0003011	305.5	0.00034504	305.5	0.90571	52.811	0.90549	50.134
														0.0002967	306	0.00034694	306	0.91514	51.7049	0.91494	50.4352
														0.00029556	306.5	0.00034613	306.5	0.92457	52.8845	0.92439	50.4354
														0.00029749	307	0.00034275	307	0.93399	50.5263	0.93384	49.2576
														0.000302	307.5	0.00033763	307.5	0.94342	47.7256	0.94329	46.8965
														0.00030845	308	0.00033207	308	0.95285	46.0264	0.95275	47.2868
														0.00031613	308.5	0.00032749	308.5	0.96228	41.0916	0.9622	41.6141
														0.00032428	309	0.00032511	309	0.97171	40.7031	0.97165	32.6409
														0.00033229	309.5	0.00032585	309.5	0.98114	40.4192	0.9811	27.0079
														0.00033982	310	0.00033024	310	0.99057	40.2108	0.99055	26.8182
														0.00034692	310.5	0.00033855	310.5	1	40.1348	1	26.7985
														0.00035381	311	0.00035079	311	0	1e+308	0	1e+308
														0.00036066	311.5	0.00036663	311.5	0	44.5814	0	52.2049
														0.00036736	312	0.00038524	312	0.01667	44.6103	0.01668	51.8007
														0.00037366	312.5	0.00040506	312.5	0.03333	44.8675	0.03336	50.3594
														0.00037939	313	0.00042385	313	0.05	49.2238	0.05004	50.0737
														0.00038451	313.5	0.00043895	313.5	0.06667	55.0704	0.06672	55.4985
														0.00038903	314	0.00044814	314	0.08334	54.4529	0.08339	57.1519
														0.0003928	314.5	0.00045042	314.5	0.1	57.6246	0.10007	57.0266
														0.0003954	315	0.00044636	315	0.11667	61.2976	0.11675	56.9753
														0.00039635	315.5	0.0004375	315.5	0.13334	63.7218	0.13343	57.0287
														0.00039529	316	0.0004256	316	0.15	65.239	0.15011	57.1883
														0.00039225	316.5	0.00041205	316.5	0.16667	66.2341	0.16679	57.4532
														0.00038759	317	0.00039789	317	0.18334	66.9299	0.18347	57.822
														0.00038193	317.5	0.00038386	317.5	0.20001	67.444	0.20015	58.2936
														0.00037593	318	0.00037047	318	0.21667	67.836	0.21683	58.867
														0.00037016	318.5	0.00035793	318.5	0.23334	68.1334	0.2335	59.5413
														0.00036501	319	0.00034625	319	0.25001	68.3452	0.25018	60.3151
														0.00036065	319.5	0.00033544	319.5	0.26667	68.4694	0.26686	61.1871
														0.00035707	320	0.00032559	320	0.28334	68.4985	0.28354	62.1552
														0.00035412	320.5	0.00031684	320.5	0.30001	68.4232	0.30022	63.2154
														0.00035177	321	0.00030926	321	0.31668	68.2367	0.3169	64.3481
														0.00035013	321.5	0.00030277	321.5	0.33334	67.9379	0.33358	64.5949
														0.00034945	322	0.00029732	322	0.35001	67.5337	0.35026	63.5086
														0.0003499	322.5	0.00029296	322.5	0.36668	67.0387	0.36694	62.5032
														0.00035144	323	0.00028992	323	0.38334	66.4707	0.38361	61.822
														0.00035382	323.5	0.00028856	323.5	0.40001	65.8404	0.40029	61.5065
														0.00035667	324	0.00028921	324	0.41668	65.1358	0.41697	59.0331
														0.00035945	324.5	0.00029199	324.5	0.43334	64.2995	0.43365	56.093
														0.00036153	325	0.00029674	325	0.45001	63.2169	0.45033	53.258
														0.00036222	325.5	0.00030304	325.5	0.46668	61.7766	0.46701	50.6974
														0.0003609	326	0.00031049	326	0.48335	60.0549	0.48369	49.6648
														0.00035724	326.5	0.0003188	326.5	0.49173	61.0116	0.49204	49.8542
														0.00035137	327	0.00032775	327	0.50012	61.8775	0.50039	50.8422
														0.00034384	327.5	0.000337	327.5	0.50851	62.5749	0.50875	52.1425
														0.00033547	328	0.00034601	328	0.51689	63.0693	0.5171	53.563
														0.00032713	328.5	0.00035402	328.5	0.52528	63.384	0.52545	55.0426
														0.00031951	329	0.00036024	329	0.53366	63.5807	0.53381	56.5566
														0.00031315	329.5	0.00036402	329.5	0.54205	63.7264	0.54216	58.0858
														0.00030841	330	0.00036485	330	0.55044	63.8744	0.55051	59.357
														0.00030542	330.5	0.00036229	330.5	0.55882	64.0616	0.55886	59.2077
														0.00030396	331	0.00035603	331	0.56721	64.3111	0.56722	59.1745
														0.00030335	331.5	0.00034613	331.5	0.5756	64.6356	0.57557	59.4105
														0.00030262	332	0.00033326	332	0.58398	65.0404	0.58392	59.885
														0.00030085	332.5	0.00031871	332.5	0.59237	65.5247	0.59228	60.5094
														0.00029757	333	0.00030401	333	0.60076	66.0826	0.60063	60.9562
														0.00029299	333.5	0.00029049	333.5	0.60914	66.704	0.60898	60.1539
														0.00028792	334	0.00027894	334	0.61753	67.3751	0.61733	58.9881
														0.00028344	334.5	0.00026958	334.5	0.62591	68.0795	0.62569	57.8002
														0.00028041	335	0.00026232	335	0.6343	68.7984	0.63404	56.6206
														0.00027923	335.5	0.00025697	335.5	0.64269	69.5122	0.64239	55.4564
														0.00027972	336	0.00025339	336	0.65107	70.201	0.65075	54.3106
														0.00028131	336.5	0.00025134	336.5	0.65946	70.8463	0.6591	53.185
														0.00028327	337	0.00025046	337	0.66785	71.4322	0.66745	52.0808
														0.00028498	337.5	0.00025025	337.5	0.67623	71.9464	0.67581	50.999
														0.00028607	338	0.00025031	338	0.68462	72.3812	0.68416	49.9411
														0.00028645	338.5	0.00025048	338.5	0.693	72.7331	0.69251	48.9088
														0.00028617	339	0.00025085	339	0.70139	73.0025	0.70086	47.9056
														0.00028521	339.5	0.00025154	339.5	0.70978	73.1916	0.70922	46.9407
														0.00028343	340	0.00025254	340	0.71816	73.3034	0.71757	46.0512
														0.00028072	340.5	0.00025357	340.5	0.72655	73.3404	0.72592	45.528
														0.00027716	341	0.00025423	341	0.73598	73.3515	0.73537	45.5425
														0.00027306	341.5	0.00025416	341.5	0.74541	73.3849	0.74482	45.586
														0.00026888	342	0.00025316	342	0.75484	73.4404	0.75428	45.6585
														0.00026496	342.5	0.00025132	342.5	0.76427	73.5178	0.76373	45.7601
														0.00026156	343	0.00024891	343	0.7737	73.6167	0.77318	45.8912
														0.00025889	343.5	0.00024637	343.5	0.78313	73.7362	0.78263	46.0519
														0.00025725	344	0.0002441	344	0.79256	73.8753	0.79208	46.243
														0.00025696	344.5	0.00024231	344.5	0.80198	74.0311	0.80153	46.4654
														0.0002582	345	0.00024089	345	0.81141	74.1979	0.81098	46.7211
														0.00026085	345.5	0.00023936	345.5	0.82084	74.3607	0.82043	47.0137
														0.00026454	346	0.00023711	346	0.83027	74.4682	0.82988	47.35
														0.00026869	346.5	0.00023371	346.5	0.8397	74.2781	0.83933	47.7411
														0.0002726	347	0.00022921	347	0.84913	73.1864	0.84878	48.1993
														0.00027553	347.5	0.00022424	347.5	0.85856	71.3559	0.85824	48.7294
														0.00027681	348	0.00021967	348	0.86799	69.1025	0.86769	49.3269
														0.0002762	348.5	0.00021632	348.5	0.87742	66.4661	0.87714	49.9857
														0.00027397	349	0.00021463	349	0.88685	63.4255	0.88659	50.7012
														0.00027069	349.5	0.00021457	349.5	0.89628	59.9582	0.89604	51.4708
														0.0002669	350	0.00021584	350	0.90571	56.0731	0.90549	52.2924
														0.00026297	350.5	0.00021807	350.5	0.91514	54.1264	0.91494	53.1624
														0.00025905	351	0.00022101	351	0.92457	54.192	0.92439	54.0723
														0.00025525	351.5	0.00022466	351.5	0.93399	54.0267	0.93384	54.9592
														0.00025166	352	0.00022916	352	0.94342	53.2862	0.94329	52.4252
														0.00024846	352.5	0.00023463	352.5	0.95285	47.0999	0.95275	51.2931
														0.00024591	353	0.00024103	353	0.96228	45.2512	0.9622	50.4469
														0.00024428	353.5	0.00024804	353.5	0.97171	44.8637	0.97165	51.2174
														0.00024372	354	0.00025517	354	0.98114	44.6821	0.9811	51.779
														0.00024422	354.5	0.00026181	354.5	0.99057	44.6031	0.99055	52.0874
														0.00024559	355	0.00026731	355	1	44.5814	1	52.2049
														0.00024746	355.5	0.00027098	355.5	0	1e+308	0	1e+308
														0.00024931	356	0.00027225	356	0	47.0275	0	53.7919
														0.00025056	356.5	0.00027084	356.5	0.01667	48.2966	0.01668	52.6198
														0.00025067	357	0.00026703	357	0.03333	52.6636	0.03336	50.733
														0.00024937	357.5	0.00026167	357.5	0.05	58.1365	0.05004	51.63
														0.00024666	358	0.00025593	358	0.06667	57.8205	0.06672	55.9173
														0.00024284	358.5	0.00025086	358.5	0.08334	57.7753	0.08339	59.0974
														0.00023835	359	0.00024711	359	0.1	60.5803	0.10007	59.9208
														0.0002337	359.5	0.00024477	359.5	0.11667	64.1548	0.11675	60.7169
														0.00022932	360	0.0002434	360	0.13334	67.1781	0.13343	61.5297
														0.00022552	360.5	0.00024225	360.5	0.15	69.4692	0.15011	62.3657
														0.00022245	361	0.00024058	361	0.16667	71.138	0.16679	63.2185
														0.00022004	361.5	0.00023792	361.5	0.18334	72.3461	0.18347	64.0721
														0.00021813	362	0.00023419	362	0.20001	73.2227	0.20015	64.9013
														0.00021642	362.5	0.00022963	362.5	0.21667	73.8537	0.21683	65.6699
														0.00021466	363	0.00022459	363	0.23334	74.2898	0.2335	66.3282
														0.0002127	363.5	0.0002194	363.5	0.25001	74.5563	0.25018	66.8116
														0.00021058	364	0.00021438	364	0.26667	74.6614	0.26686	67.0446
														0.00020846	364.5	0.00020981	364.5	0.28334	74.6031	0.28354	66.9557
														0.00020663	365	0.0002059	365	0.30001	74.3759	0.30022	66.5075
														0.00020528	365.5	0.00020284	365.5	0.31668	73.9774	0.3169	65.7403
														0.00020449	366	0.00020076	366	0.33334	73.4139	0.33358	65.7053
														0.00020408	366.5	0.00019979	366.5	0.35001	72.7035	0.35026	67.0024
														0.00020375	367	0.00020007	367	0.36668	71.8741	0.36694	68.2421
														0.00020324	367.5	0.00020163	367.5	0.38334	70.9555	0.38361	65.2301
														0.0002024	368	0.00020428	368	0.40001	69.9669	0.40029	62.2478
														0.00020124	368.5	0.00020756	368.5	0.41668	68.8962	0.41697	61.9448
														0.00019983	369	0.00021088	369	0.43334	67.6679	0.43365	62.5144
														0.0001983	369.5	0.00021375	369.5	0.45001	66.1147	0.45033	63.2838
														0.00019683	370	0.00021581	370	0.46668	64.0978	0.46701	64.1345
														0.00019561	370.5	0.00021685	370.5	0.48335	62.0611	0.48369	64.9726
														0.0001947	371	0.00021679	371	0.49173	63.063	0.49204	64.2886
														0.0001939	371.5	0.00021569	371.5	0.50012	64.2391	0.50039	63.5675
														0.00019284	372	0.00021378	372	0.50851	65.3003	0.50875	62.8246
														0.00019114	372.5	0.0002114	372.5	0.51689	66.1305	0.5171	62.0771
														0.00018862	373	0.00020882	373	0.52528	66.7415	0.52545	61.3453
														0.00018544	373.5	0.0002062	373.5	0.53366	67.207	0.53381	60.6567
														0.00018198	374	0.00020359	374	0.54205	67.5987	0.54216	60.055
														0.00017877	374.5	0.00020112	374.5	0.55044	67.968	0.55051	59.8574
														0.00017626	375	0.00019899	375	0.55882	68.35	0.55886	61.2856
														0.00017477	375.5	0.00019741	375.5	0.56721	68.7679	0.56722	62.8557
														0.00017437	376	0.00019654	376	0.5756	69.2361	0.57557	64.3536
														0.00017507	376.5	0.00019632	376.5	0.58398	69.7624	0.58392	64.0628
														0.00017681	377	0.00019655	377	0.59237	70.349	0.59228	62.8826
														0.00017951	377.5	0.00019697	377.5	0.60076	70.9938	0.60063	61.9805
														0.00018289	378	0.00019743	378	0.60914	71.691	0.60898	62.4053
														0.00018644	378.5	0.00019798	378.5	0.61753	72.431	0.61733	63.2407
														0.00018952	379	0.00019877	379	0.62591	73.2016	0.62569	64.1209
														0.00019156	379.5	0.00019988	379.5	0.6343	73.9875	0.63404	64.9965
														0.00019236	380	0.00020123	380	0.64269	74.7714	0.64239	65.8445
														0.00019219	380.5	0.00020255	380.5	0.65107	75.5345	0.65075	66.6484
														0.00019172	381	0.00020349	381	0.65946	76.2573	0.6591	67.3944
														0.0001917	381.5	0.00020373	381.5	0.66785	76.9214	0.66745	68.0712
														0.0001927	382	0.00020307	382	0.67623	77.5109	0.67581	68.6693
														0.00019496	382.5	0.00020152	382.5	0.68462	78.0141	0.68416	69.1818
														0.00019833	383	0.00019941	383	0.693	78.4242	0.69251	69.6038
														0.00020235	383.5	0.00019732	383.5	0.70139	78.7394	0.70086	69.9327
														0.00020635	384	0.00019587	384	0.70978	78.961	0.70922	70.1675
														0.00020961	384.5	0.00019541	384.5	0.71816	79.0922	0.71757	70.3082
														0.00021164	385	0.00019589	385	0.72655	79.1355	0.72592	70.355
														0.00021233	385.5	0.00019689	385.5	0.73598	79.1371	0.73537	70.3189
														0.00021201	386	0.00019783	386	0.74541	79.1416	0.74482	70.2114
														0.00021117	386.5	0.00019805	386.5	0.75484	79.1474	0.75428	70.0348
														0.00021026	387	0.00019694	387	0.76427	79.152	0.76373	69.7929
														0.00020957	387.5	0.00019398	387.5	0.7737	79.1502	0.77318	69.4907
														0.00020925	388	0.00018883	388	0.78313	79.1326	0.78263	69.1339
														0.00020943	388.5	0.00018149	388.5	0.79256	79.0806	0.79208	68.7288
														0.00021026	389	0.0001723	389	0.80198	78.9535	0.80153	68.282
														0.00021184	389.5	0.00016194	389.5	0.81141	78.6628	0.81098	67.8
														0.00021407	390	0.00015123	390	0.82084	78.0649	0.82043	67.2893
														0.00021654	390.5	0.00014098	390.5	0.83027	77.114	0.82988	66.7557
														0.00021861	391	0.00013186	391	0.8397	76.1108	0.83933	66.2048
														0.00021956	391.5	0.00012426	391.5	0.84913	75.7041	0.84878	65.6412
														0.00021885	392	0.00011829	392	0.85856	75.2335	0.85824	65.0688
														0.00021626	392.5	0.00011388	392.5	0.86799	73.3033	0.86769	64.49
														0.00021187	393	0.00011077	393	0.87742	70.9516	0.87714	63.9056
														0.00020595	393.5	0.00010866	393.5	0.88685	68.2605	0.88659	63.3126
														0.00019902	394	0.0001073	394	0.89628	65.1978	0.89604	62.7014
														0.00019174	394.5	0.00010654	394.5	0.90571	61.7669	0.90549	62.0406
														0.00018491	395	0.00010627	395	0.91514	58.0477	0.91494	61.1982
														0.0001792	395.5	0.00010639	395.5	0.92457	55.3995	0.92439	59.441
														0.00017498	396	0.00010677	396	0.93399	56.5866	0.93384	55.7608
														0.00017224	396.5	0.00010724	396.5	0.94342	57.7149	0.94329	54.9557
														0.00017061	397	0.00010769	397	0.95285	57.8145	0.95275	52.489
														0.00016954	397.5	0.00010802	397.5	0.96228	54.8444	0.9622	50.5313
														0.00016853	398	0.00010818	398	0.97171	51.3058	0.97165	51.3179
														0.00016732	398.5	0.00010823	398.5	0.98114	48.8	0.9811	52.3719
														0.00016589	399	0.00010829	399	0.99057	47.4429	0.99055	53.3258
														0.00016444	399.5	0.00010855	399.5	1	47.0275	1	53.7919
														0.00016326	400	0.00010914	400	0	1e+308	0	1e+308
														0.00016263	400.5	0.00011013	400.5	0	63.1407	0	53.808
														0.0001627	401	0.00011155	401	0.01667	62.5617	0.01668	52.7409
														0.00016347	401.5	0.00011337	401.5	0.03333	61.1488	0.03336	51.972
														0.00016477	402	0.0001156	402	0.05	59.6379	0.05004	54.4087
														0.0001663	402.5	0.00011823	402.5	0.06667	66.2068	0.06672	57.7415
														0.00016757	403	0.00012126	403	0.08334	76.0058	0.08339	62.7758
														0.00016796	403.5	0.00012473	403.5	0.1	79.4807	0.10007	64.2765
														0.00016689	404	0.0001287	404	0.11667	81.1408	0.11675	65.6983
														0.00016409	404.5	0.00013322	404.5	0.13334	82.0845	0.13343	67.1592
														0.00015977	405	0.00013827	405	0.15	82.8855	0.15011	68.6808
														0.00015445	405.5	0.00014367	405.5	0.16667	83.7038	0.16679	70.2723
														0.00014874	406	0.00014909	406	0.18334	84.5671	0.18347	71.9374
														0.00014309	406.5	0.0001541	406.5	0.20001	85.4644	0.20015	73.6765
														0.0001378	407	0.00015823	407	0.21667	86.3666	0.21683	75.4864
														0.00013302	407.5	0.00016111	407.5	0.23334	87.2291	0.2335	77.3587
														0.00012885	408	0.00016249	408	0.25001	87.9832	0.25018	79.2726
														0.00012535	408.5	0.0001624	408.5	0.26667	88.5207	0.26686	81.1537
														0.00012257	409	0.00016115	409	0.28334	88.6955	0.28354	82.4274
														0.00012051	409.5	0.00015924	409.5	0.30001	88.4159	0.30022	80.9968
														0.00011914	410	0.00015722	410	0.31668	87.7347	0.3169	78.0576
														0.0001183	410.5	0.00015547	410.5	0.33334	86.7548	0.33358	74.8473
														0.00011777	411	0.00015407	411	0.35001	85.5254	0.35026	71.6088
														0.00011737	411.5	0.00015283	411.5	0.36668	84.0378	0.36694	68.5776
														0.00011707	412	0.00015149	412	0.38334	82.2629	0.38361	69.9409
														0.00011697	412.5	0.00014991	412.5	0.40001	80.1976	0.40029	71.5225
														0.00011723	413	0.00014823	413	0.41668	77.9057	0.41697	73.176
														0.00011794	413.5	0.00014676	413.5	0.43334	75.5595	0.43365	74.8866
														0.00011909	414	0.00014585	414	0.45001	73.4818	0.45033	76.6137
														0.00012056	414.5	0.00014569	414.5	0.46668	72.0613	0.46701	78.0251
														0.00012208	415	0.00014625	415	0.48335	71.442	0.48369	77.7768
														0.00012324	415.5	0.00014735	415.5	0.49173	71.1495	0.49204	77.7559
														0.00012358	416	0.00014872	416	0.50012	71.1598	0.50039	77.2039
														0.00012281	416.5	0.00015011	416.5	0.50851	71.5596	0.50875	76.0591
														0.00012097	417	0.00015129	417	0.51689	72.3768	0.5171	74.749
														0.00011841	417.5	0.00015204	417.5	0.52528	73.5319	0.52545	73.4038
														0.00011562	418	0.0001522	418	0.53366	74.8896	0.53381	72.0538
														0.00011299	418.5	0.00015181	418.5	0.54205	76.3315	0.54216	70.7089
														0.00011069	419	0.0001511	419	0.55044	77.7736	0.55051	69.3741
														0.00010868	419.5	0.00015036	419.5	0.55882	79.1566	0.55886	68.0538
														0.00010688	420	0.00014974	420	0.56721	80.4356	0.56722	66.758
														0.0001053	420.5	0.0001492	420.5	0.5756	81.5763	0.57557	65.5731
														0.0001041	421	0.00014864	421	0.58398	82.5562	0.58392	66.215
														0.00010357	421.5	0.00014805	421.5	0.59237	83.3678	0.59228	67.8077
														0.00010401	422	0.00014746	422	0.60076	84.0195	0.60063	69.4458
														0.00010565	422.5	0.00014686	422.5	0.60914	84.5335	0.60898	71.1007
														0.00010854	423	0.00014601	423	0.61753	84.9399	0.61733	72.7656
														0.00011252	423.5	0.0001445	423.5	0.62591	85.2716	0.62569	74.435
														0.00011722	424	0.00014196	424	0.6343	85.5598	0.63404	76.099
														0.00012213	424.5	0.00013824	424.5	0.64269	85.8324	0.64239	77.7338
														0.00012678	425	0.00013357	425	0.65107	86.1121	0.65075	79.2583
														0.00013084	425.5	0.00012842	425.5	0.65946	86.4157	0.6591	80.3801
														0.00013421	426	0.0001233	426	0.66785	86.7531	0.66745	80.8834
														0.00013695	426.5	0.00011848	426.5	0.67623	87.1265	0.67581	81.1306
														0.00013919	427	0.000114	427	0.68462	87.5288	0.68416	81.3108
														0.00014104	427.5	0.00010975	427.5	0.693	87.9438	0.69251	81.463
														0.00014258	428	0.0001057	428	0.70139	88.3441	0.70086	81.5911
														0.00014371	428.5	0.00010201	428.5	0.70978	88.6905	0.70922	81.69
														0.00014424	429	9.899e-05	429	0.71816	88.9327	0.71757	81.7528
														0.00014387	429.5	9.695e-05	429.5	0.72655	89.0208	0.72592	81.7743
														0.00014235	430	9.605e-05	430	0.73598	88.8492	0.73537	81.6632
														0.0001396	430.5	9.626e-05	430.5	0.74541	88.3768	0.74482	81.338
														0.00013582	431	9.729e-05	431	0.75484	87.6857	0.75428	80.8212
														0.00013143	431.5	9.867e-05	431.5	0.76427	86.8439	0.76373	80.1429
														0.00012694	432	9.979e-05	432	0.7737	85.8969	0.77318	79.3343
														0.00012284	432.5	0.00010015	432.5	0.78313	84.8776	0.78263	78.4243
														0.00011951	433	9.958e-05	433	0.79256	83.8168	0.79208	77.4373
														0.0001172	433.5	9.824e-05	433.5	0.80198	82.7595	0.80153	76.393
														0.00011597	434	9.648e-05	434	0.81141	81.7924	0.81098	75.3072
														0.00011566	434.5	9.458e-05	434.5	0.82084	81.0519	0.82043	74.1924
														0.000116	435	9.263e-05	435	0.83027	80.5071	0.82988	73.0582
														0.00011668	435.5	9.058e-05	435.5	0.8397	79.1963	0.83933	71.9123
														0.00011749	436	8.84e-05	436	0.84913	77.5017	0.84878	70.7602
														0.00011831	436.5	8.615e-05	436.5	0.85856	76.1798	0.85824	69.6064
														0.00011915	437	8.405e-05	437	0.86799	76.2519	0.86769	68.4534
														0.00012006	437.5	8.242e-05	437.5	0.87742	76.5393	0.87714	67.3017
														0.00012105	438	8.153e-05	438	0.88685	76.8725	0.88659	66.1488
														0.00012208	438.5	8.157e-05	438.5	0.89628	77.2191	0.89604	64.9854
														0.00012308	439	8.253e-05	439	0.90571	77.5336	0.90549	63.7871
														0.00012398	439.5	8.427e-05	439.5	0.91514	77.4825	0.91494	62.4984
														0.00012485	440	8.646e-05	440	0.92457	74.3368	0.92439	60.8373
														0.00012588	440.5	8.867e-05	440.5	0.93399	67.4831	0.93384	57.1057
														0.00012736	441	9.045e-05	441	0.94342	60.8419	0.94329	56.0217
														0.00012962	441.5	9.146e-05	441.5	0.95285	59.4224	0.95275	52.7311
														0.00013287	442	9.156e-05	442	0.96228	60.3915	0.9622	51.233
														0.00013712	442.5	9.076e-05	442.5	0.97171	61.4362	0.97165	51.5578
														0.00014208	443	8.921e-05	443	0.98114	62.3202	0.9811	52.3939
														0.0001472	443.5	8.718e-05	443.5	0.99057	62.9235	0.99055	53.3454
														0.00015181	444	8.506e-05	444	1	63.1407	1	53.808
														0.00015521	444.5	8.323e-05	444.5	0	1e+308	0	1e+308
														0.00015686	445	8.204e-05	445	0	64.108	0	56.6068
														0.00015652	445.5	8.172e-05	445.5	0.01667	63.3933	0.01668	56.1842
														0.00015429	446	8.234e-05	446	0.03333	61.9717	0.03336	55.1891
														0.00015064	446.5	8.375e-05	446.5	0.05	62.7103	0.05004	56.2216
														0.00014631	447	8.567e-05	447	0.06667	70.0317	0.06672	58.7
														0.00014216	447.5	8.769e-05	447.5	0.08334	77.3468	0.08339	64.2096
														0.00013903	448	8.947e-05	448	0.1	81.8812	0.10007	67.3033
														0.00013751	448.5	9.086e-05	448.5	0.11667	83.9092	0.11675	69.5436
														0.0001379	449	9.192e-05	449	0.13334	85.8009	0.13343	71.6849
														0.00014016	449.5	9.281e-05	449.5	0.15	87.116	0.15011	73.8045
														0.00014389	450	9.365e-05	450	0.16667	88.1398	0.16679	75.9052
														0.00014845	450.5	9.447e-05	450.5	0.18334	89.0554	0.18347	77.9705
														0.00015307	451	9.528e-05	451	0.20001	89.8932	0.20015	79.9755
														0.00015702	451.5	9.614e-05	451.5	0.21667	90.6351	0.21683	81.8851
														0.00015974	452	9.715e-05	452	0.23334	91.2338	0.2335	83.6396
														0.00016095	452.5	9.845e-05	452.5	0.25001	91.6287	0.25018	85.0165
														0.00016061	453	0.00010009	453	0.26667	91.7955	0.26686	84.9904
														0.00015883	453.5	0.00010204	453.5	0.28334	91.7762	0.28354	84.5025
														0.00015575	454	0.00010417	454	0.30001	91.5572	0.30022	84.1629
														0.00015152	454.5	0.00010638	454.5	0.31668	91.0131	0.3169	83.5531
														0.00014638	455	0.0001087	455	0.33334	90.139	0.33358	83.2511
														0.00014065	455.5	0.00011123	455.5	0.35001	89.0217	0.35026	83.0724
														0.00013477	456	0.00011405	456	0.36668	87.6975	0.36694	82.8994
														0.00012916	456.5	0.00011713	456.5	0.38334	86.1494	0.38361	82.6474
														0.00012415	457	0.00012028	457	0.40001	84.3559	0.40029	82.2594
														0.00011992	457.5	0.00012323	457.5	0.41668	82.3526	0.41697	81.7049
														0.0001166	458	0.00012567	458	0.43334	80.2737	0.43365	80.9859
														0.00011427	458.5	0.00012736	458.5	0.45001	78.342	0.45033	80.1631
														0.000113	459	0.00012823	459	0.46668	76.7941	0.46701	79.6248
														0.00011282	459.5	0.00012836	459.5	0.48335	75.7634	0.48369	80.7836
														0.00011359	460	0.00012795	460	0.49173	75.6861	0.49204	79.6122
														0.00011506	460.5	0.00012723	460.5	0.50012	75.8208	0.50039	79.0252
														0.00011691	461	0.00012645	461	0.50851	76.2008	0.50875	79.0816
														0.00011897	461.5	0.00012588	461.5	0.51689	76.8398	0.5171	79.3412
														0.00012123	462	0.0001257	462	0.52528	77.7218	0.52545	79.6578
														0.00012379	462.5	0.00012596	462.5	0.53366	78.8026	0.53381	79.9839
														0.00012661	463	0.00012656	463	0.54205	80.0233	0.54216	80.2918
														0.00012943	463.5	0.00012717	463.5	0.55044	81.3232	0.55051	80.5608
														0.00013188	464	0.00012735	464	0.55882	82.647	0.55886	80.7766
														0.00013365	464.5	0.00012665	464.5	0.56721	83.9468	0.56722	80.9329
														0.00013471	465	0.00012477	465	0.5756	85.1806	0.57557	81.032
														0.0001353	465.5	0.00012171	465.5	0.58398	86.3105	0.58392	81.0835
														0.00013576	466	0.00011774	466	0.59237	87.3024	0.59228	81.1007
														0.00013639	466.5	0.00011339	466.5	0.60076	88.13	0.60063	81.0979
														0.00013729	467	0.00010926	467	0.60914	88.782	0.60898	81.0889
														0.00013836	467.5	0.00010587	467.5	0.61753	89.2689	0.61733	81.0858
														0.00013929	468	0.00010358	468	0.62591	89.6219	0.62569	81.1006
														0.00013967	468.5	0.00010247	468.5	0.6343	89.8832	0.63404	81.1474
														0.00013911	469	0.00010247	469	0.64269	90.096	0.64239	81.2525
														0.00013739	469.5	0.00010337	469.5	0.65107	90.2982	0.65075	81.4963
														0.00013458	470	0.00010497	470	0.65946	90.519	0.6591	82.1676
														0.00013107	470.5	0.00010714	470.5	0.66785	90.7774	0.66745	83.4739
														0.00012751	471	0.00010985	471	0.67623	91.0789	0.67581	85.039
														0.00012456	471.5	0.00011314	471.5	0.68462	91.4122	0.68416	86.6527
														0.00012262	472	0.00011707	472	0.693	91.7439	0.69251	88.2444
														0.00012178	472.5	0.00012163	472.5	0.70139	92.0156	0.70086	89.7631
														0.0001218	473	0.00012662	473	0.70978	92.1686	0.70922	91.1402
														0.00012228	473.5	0.00013168	473.5	0.71816	92.2097	0.71757	92.2443
														0.00012281	474	0.00013631	474	0.72655	92.2103	0.72592	92.7352
														0.00012314	474.5	0.00014009	474.5	0.73598	92.1426	0.73537	92.1059
														0.00012313	475	0.00014274	475	0.74541	91.8398	0.74482	90.8867
														0.00012265	475.5	0.00014411	475.5	0.75484	91.2058	0.75428	89.5224
														0.00012156	476	0.00014416	476	0.76427	90.3057	0.76373	88.1122
														0.00011976	476.5	0.00014284	476.5	0.7737	89.2299	0.77318	86.6872
														0.00011727	477	0.00014018	477	0.78313	88.0349	0.78263	85.261
														0.00011429	477.5	0.00013629	477.5	0.79256	86.7523	0.79208	83.8411
														0.00011119	478	0.00013149	478	0.80198	85.3986	0.80153	82.4319
														0.00010835	478.5	0.0001263	478.5	0.81141	83.9825	0.81098	81.036
														0.00010603	479	0.00012132	479	0.82084	82.5123	0.82043	79.655
														0.00010423	479.5	0.00011702	479.5	0.83027	81.0869	0.82988	78.2897
														0.0001028	480	0.0001136	480	0.8397	80.5641	0.83933	76.9398
														0.0001015	480.5	0.00011101	480.5	0.84913	80.4518	0.84878	75.604
														0.00010019	481	0.000109	481	0.85856	80.4043	0.85824	74.2792
														9.885e-05	481.5	0.00010734	481.5	0.86799	80.3697	0.86769	72.96
														9.758e-05	482	0.00010592	482	0.87742	80.3181	0.87714	71.6357
														9.647e-05	482.5	0.00010473	482.5	0.88685	80.2174	0.88659	70.2854
														9.565e-05	483	0.00010379	483	0.89628	80.0155	0.89604	68.862
														9.524e-05	483.5	0.00010305	483.5	0.90571	79.5891	0.90549	67.242
														9.53e-05	484	0.00010236	484	0.91514	78.6421	0.91494	65.0706
														9.58e-05	484.5	0.0001016	484.5	0.92457	76.6296	0.92439	61.9964
														9.656e-05	485	0.00010083	485	0.93399	71.8099	0.93384	60.5118
														9.726e-05	485.5	0.00010028	485.5	0.94342	66.6981	0.94329	58.5371
														9.76e-05	486	0.0001002	486	0.95285	62.3725	0.95275	54.8143
														9.738e-05	486.5	0.00010067	486.5	0.96228	61.4397	0.9622	55.098
														9.662e-05	487	0.00010158	487	0.97171	62.192	0.97165	55.5566
														9.561e-05	487.5	0.00010262	487.5	0.98114	63.1127	0.9811	56.0472
														9.477e-05	488	0.00010342	488	0.99057	63.8315	0.99055	56.4603
														9.45e-05	488.5	0.00010362	488.5	1	64.108	1	56.6068
														9.504e-05	489	0.00010301	489	0	1e+308	0	1e+308
														9.633e-05	489.5	0.00010153	489.5	0	72.6099	0	56.6337
														9.81e-05	490	9.936e-05	490	0.01667	73.4147	0.01668	56.9374
														9.992e-05	490.5	9.69e-05	490.5	0.03333	75.2639	0.03336	57.6574
														0.00010141	491	9.459e-05	491	0.05	77.359	0.05004	58.5455
														0.00010233	491.5	9.282e-05	491.5	0.06667	79.2696	0.06672	61.5925
														0.0001026	492	9.177e-05	492	0.08334	80.9348	0.08339	66.0476
														0.0001022	492.5	9.144e-05	492.5	0.1	82.2747	0.10007	71.5357
														0.00010114	493	9.176e-05	493	0.11667	84.6498	0.11675	75.2038
														9.946e-05	493.5	9.266e-05	493.5	0.13334	86.8024	0.13343	78.537
														9.729e-05	494	9.414e-05	494	0.15	89.018	0.15011	81.7932
														9.478e-05	494.5	9.616e-05	494.5	0.16667	90.9519	0.16679	84.967
														9.214e-05	495	9.858e-05	495	0.18334	92.3299	0.18347	87.6229
														8.956e-05	495.5	0.00010116	495.5	0.20001	93.2184	0.20015	88.6126
														8.714e-05	496	0.00010359	496	0.21667	93.7633	0.21683	88.3171
														8.499e-05	496.5	0.0001057	496.5	0.23334	94.0766	0.2335	87.5043
														8.321e-05	497	0.00010749	497	0.25001	94.2291	0.25018	86.6898
														8.198e-05	497.5	0.00010902	497.5	0.26667	94.2531	0.26686	86.8247
														8.148e-05	498	0.00011035	498	0.28334	94.1628	0.28354	85.9178
														8.184e-05	498.5	0.00011146	498.5	0.30001	94.0506	0.30022	85.9979
														8.304e-05	499	0.00011227	499	0.31668	94.0568	0.3169	87.7697
														8.491e-05	499.5	0.00011267	499.5	0.33334	94.1476	0.33358	89.3778
														8.715e-05	500	0.00011256	500	0.35001	94.1714	0.35026	90.4633
														8.942e-05	500.5	0.00011192	500.5	0.36668	94.0058	0.36694	91.0032
														9.145e-05	501	0.00011072	501	0.38334	93.6005	0.38361	91.1633
														9.316e-05	501.5	0.00010896	501.5	0.40001	92.9948	0.40029	91.0815
														9.463e-05	502	0.00010662	502	0.41668	92.2799	0.41697	90.8513
														9.603e-05	502.5	0.00010375	502.5	0.43334	91.5219	0.43365	90.4754
														9.756e-05	503	0.00010055	503	0.45001	90.7226	0.45033	88.8844
														9.934e-05	503.5	9.742e-05	503.5	0.46668	89.8247	0.46701	86.1658
														0.00010148	504	9.479e-05	504	0.48335	88.7331	0.48369	83.4249
														0.000104	504.5	9.307e-05	504.5	0.49173	89.1583	0.49204	84.2845
														0.00010677	505	9.256e-05	505	0.50012	89.5432	0.50039	85.1582
														0.00010956	505.5	9.343e-05	505.5	0.50851	89.8948	0.50875	86.0232
														0.00011215	506	9.58e-05	506	0.51689	90.2222	0.5171	86.8448
														0.00011444	506.5	9.966e-05	506.5	0.52528	90.5355	0.52545	87.4711
														0.00011648	507	0.00010494	507	0.53366	90.8452	0.53381	87.5903
														0.0001184	507.5	0.0001114	507.5	0.54205	91.1624	0.54216	87.5301
														0.00012035	508	0.0001186	508	0.55044	91.4983	0.55051	87.5173
														0.00012242	508.5	0.0001259	508.5	0.55882	91.8632	0.55886	87.5937
														0.0001246	509	0.00013258	509	0.56721	92.264	0.56722	87.7665
														0.0001269	509.5	0.00013809	509.5	0.5756	92.6997	0.57557	88.0293
														0.00012933	510	0.00014223	510	0.58398	93.1561	0.58392	88.367
														0.00013189	510.5	0.00014517	510.5	0.59237	93.6031	0.59228	88.7609
														0.00013449	511	0.00014732	511	0.60076	93.9986	0.60063	89.1917
														0.0001369	511.5	0.00014909	511.5	0.60914	94.3018	0.60898	89.6424
														0.00013877	512	0.00015067	512	0.61753	94.4906	0.61733	90.0995
														0.00013968	512.5	0.00015197	512.5	0.62591	94.572	0.62569	90.5536
														0.00013933	513	0.00015286	513	0.6343	94.5712	0.63404	90.9993
														0.00013763	513.5	0.0001533	513.5	0.64269	94.514	0.64239	91.4353
														0.00013471	514	0.00015348	514	0.65107	94.4193	0.65075	91.8636
														0.00013084	514.5	0.00015376	514.5	0.65946	94.2984	0.6591	92.2885
														0.00012646	515	0.00015455	515	0.66785	94.1586	0.66745	92.7157
														0.00012208	515.5	0.0001562	515.5	0.67623	94.0062	0.67581	93.1504
														0.00011818	516	0.00015889	516	0.68462	93.8511	0.68416	93.5957
														0.00011502	516.5	0.00016256	516.5	0.693	93.7131	0.69251	94.0474
														0.00011256	517	0.00016685	517	0.70139	93.6267	0.70086	94.4864
														0.00011053	517.5	0.00017115	517.5	0.70978	93.6241	0.70922	94.8671
														0.0001086	518	0.00017482	518	0.71816	93.6777	0.71757	95.1248
														0.00010662	518.5	0.00017747	518.5	0.72655	93.7088	0.72592	95.2103
														0.00010458	519	0.00017905	519	0.73598	93.6649	0.73537	95.251
														0.00010265	519.5	0.00017974	519.5	0.74541	93.624	0.74482	95.2999
														0.00010097	520	0.00017982	520	0.75484	93.6786	0.75428	93.8021
														9.974e-05	520.5	0.00017953	520.5	0.76427	93.7815	0.76373	92.1543
														9.913e-05	521	0.000179	521	0.7737	93.8691	0.77318	90.4847
														9.935e-05	521.5	0.0001783	521.5	0.78313	93.9083	0.78263	88.8141
														0.00010053	522	0.00017746	522	0.79256	93.8834	0.79208	87.1521
														0.00010266	522.5	0.00017647	522.5	0.80198	93.7843	0.80153	85.5038
														0.00010561	523	0.00017537	523	0.81141	93.5999	0.81098	83.8724
														0.00010918	523.5	0.0001742	523.5	0.82084	93.3137	0.82043	82.2599
														0.00011316	524	0.00017302	524	0.83027	92.8987	0.82988	80.6675
														0.00011736	524.5	0.00017196	524.5	0.8397	92.3114	0.83933	79.0961
														0.00012152	525	0.00017118	525	0.84913	91.4946	0.84878	77.5462
														0.00012533	525.5	0.00017076	525.5	0.85856	90.4177	0.85824	76.0181
														0.00012841	526	0.00017065	526	0.86799	89.1492	0.86769	74.5114
														0.0001304	526.5	0.00017066	526.5	0.87742	87.7864	0.87714	73.0255
														0.00013116	527	0.00017052	527	0.88685	86.3697	0.88659	71.5584
														0.00013085	527.5	0.00017007	527.5	0.89628	84.886	0.89604	70.107
														0.00012988	528	0.00016938	528	0.90571	83.1985	0.90549	68.667
														0.00012878	528.5	0.00016877	528.5	0.91514	81.0521	0.91494	67.2353
														0.00012795	529	0.00016871	529	0.92457	78.7595	0.92439	65.7935
														0.00012765	529.5	0.00016956	529.5	0.93399	78.5329	0.93384	62.808
														0.00012797	530	0.00017132	530	0.94342	77.8157	0.94329	60.6412
														0.00012895	530.5	0.00017356	530.5	0.95285	76.7907	0.95275	57.2633
														0.00013065	531	0.00017556	531	0.96228	75.7118	0.9622	58.06
														0.00013309	531.5	0.00017659	531.5	0.97171	74.6455	0.97165	57.9178
														0.00013627	532	0.00017622	532	0.98114	73.6422	0.9811	57.2769
														0.00014	532.5	0.00017436	532.5	0.99057	72.8934	0.99055	56.8265
														0.00014389	533	0.00017118	533	1	72.6099	1	56.6337
														0.00014743	533.5	0.00016702	533.5	0	1e+308	0	1e+308
														0.00015017	534	0.00016229	534	0	73.1218	0	56.645
														0.00015189	534.5	0.00015747	534.5	0.01667	73.8029	0.01668	57.6265
														0.00015268	535	0.00015295	535	0.03333	75.4859	0.03336	59.0463
														0.00015291	535.5	0.00014894	535.5	0.05	77.6609	0.05004	59.6493
														0.00015305	536	0.00014547	536	0.06667	80.1349	0.06672	64.6567
														0.00015345	536.5	0.00014258	536.5	0.08334	82.9587	0.08339	69.2192
														0.00015428	537	0.00014035	537	0.1	84.4112	0.10007	74.3985
														0.00015563	537.5	0.00013891	537.5	0.11667	85.889	0.11675	77.7469
														0.00015756	538	0.00013822	538	0.13334	87.7953	0.13343	80.8597
														0.00016016	538.5	0.00013807	538.5	0.15	90.1444	0.15011	83.8701
														0.00016342	539	0.00013815	539	0.16667	92.7658	0.16679	86.6727
														0.0001672	539.5	0.00013819	539.5	0.18334	95.559	0.18347	89.2494
														0.00017131	540	0.0001381	540	0.20001	98.3756	0.20015	92.2364
														0.00017548	540.5	0.00013798	540.5	0.21667	101.047	0.21683	95.471
														0.00017947	541	0.00013796	541	0.23334	103.219	0.2335	96.4138
														0.00018291	541.5	0.00013818	541.5	0.25001	104.154	0.25018	93.1861
														0.00018539	542	0.00013871	542	0.26667	103.919	0.26686	90.264
														0.00018653	542.5	0.00013961	542.5	0.28334	103.52	0.28354	89.4846
														0.00018615	543	0.00014096	543	0.30001	103.35	0.30022	90.3915
														0.00018438	543.5	0.00014282	543.5	0.31668	103.369	0.3169	91.5061
														0.00018163	544	0.00014507	544	0.33334	103.359	0.33358	92.7983
														0.0001785	544.5	0.00014739	544.5	0.35001	103.077	0.35026	94.4522
														0.0001756	545	0.00014935	545	0.36668	102.408	0.36694	96.3892
														0.00017339	545.5	0.00015061	545.5	0.38334	101.418	0.38361	97.9371
														0.0001721	546	0.00015105	546	0.40001	100.243	0.40029	96.8635
														0.0001717	546.5	0.00015073	546.5	0.41668	98.9346	0.41697	94.612
														0.00017196	547	0.00014978	547	0.43334	97.4941	0.43365	92.0707
														0.00017248	547.5	0.00014848	547.5	0.45001	95.9398	0.45033	90.6189
														0.00017288	548	0.00014723	548	0.46668	94.3279	0.46701	90.3362
														0.00017295	548.5	0.00014655	548.5	0.48335	92.7435	0.48369	90.1981
														0.00017266	549	0.00014698	549	0.49173	93.308	0.49204	89.6778
														0.00017219	549.5	0.00014886	549.5	0.50012	93.8663	0.50039	89.1898
														0.00017184	550	0.00015227	550	0.50851	94.4025	0.50875	88.7701
														0.00017185	550.5	0.00015698	550.5	0.51689	94.901	0.5171	88.4504
														0.0001723	551	0.00016248	551	0.52528	95.3483	0.52545	88.3799
														0.0001731	551.5	0.00016812	551.5	0.53366	95.7357	0.53381	88.8674
														0.00017403	552	0.00017333	552	0.54205	96.0617	0.54216	89.5811
														0.00017488	552.5	0.00017767	552.5	0.55044	96.3338	0.55051	90.2886
														0.00017544	553	0.00018093	553	0.55882	96.5697	0.55886	90.9408
														0.00017561	553.5	0.00018306	553.5	0.56721	96.7966	0.56722	91.522
														0.00017535	554	0.00018414	554	0.5756	97.0496	0.57557	92.0305
														0.00017462	554.5	0.00018437	554.5	0.58398	97.365	0.58392	92.474
														0.00017346	555	0.00018405	555	0.59237	97.7545	0.59228	92.8653
														0.00017201	555.5	0.00018351	555.5	0.60076	98.1366	0.60063	93.2185
														0.00017064	556	0.00018304	556	0.60914	98.5129	0.60898	93.5458
														0.00016986	556.5	0.00018283	556.5	0.61753	99.025	0.61733	93.8565
														0.00017009	557	0.00018303	557	0.62591	99.6998	0.62569	94.1563
														0.00017147	557.5	0.00018377	557.5	0.6343	100.506	0.63404	94.4475
														0.00017379	558	0.00018516	558	0.64269	101.4	0.64239	94.7301
														0.00017663	558.5	0.00018727	558.5	0.65107	102.346	0.65075	95.0027
														0.00017953	559	0.00019004	559	0.65946	103.317	0.6591	95.2632
														0.00018208	559.5	0.00019325	559.5	0.66785	104.292	0.66745	95.5107
														0.00018397	560	0.00019654	560	0.67623	105.251	0.67581	95.7452
														0.00018498	560.5	0.00019956	560.5	0.68462	106.073	0.68416	95.9687
														0.0001851	561	0.00020206	561	0.693	105.74	0.69251	96.1822
														0.00018447	561.5	0.00020392	561.5	0.70139	105.105	0.70086	96.3422
														0.00018343	562	0.00020518	562	0.70978	104.571	0.70922	96.091
														0.00018235	562.5	0.00020603	562.5	0.71816	104.216	0.71757	95.5328
														0.00018154	563	0.00020677	563	0.72655	104.092	0.72592	95.2267
														0.00018113	563.5	0.00020784	563.5	0.73598	104.253	0.73537	95.7558
														0.0001811	564	0.00020968	564	0.74541	104.703	0.74482	95.4513
														0.00018132	564.5	0.00021268	564.5	0.75484	105.35	0.75428	95.5466
														0.00018159	565	0.00021711	565	0.76427	105.203	0.76373	95.7211
														0.0001817	565.5	0.00022303	565.5	0.7737	103.77	0.77318	95.7729
														0.00018149	566	0.00023008	566	0.78313	102.314	0.78263	95.2722
														0.00018095	566.5	0.00023739	566.5	0.79256	100.861	0.79208	94.1867
														0.00018029	567	0.00024382	567	0.80198	99.4152	0.80153	92.8419
														0.00017981	567.5	0.00024829	567.5	0.81141	97.9805	0.81098	91.3534
														0.00017981	568	0.00025029	568	0.82084	96.5591	0.82043	89.7722
														0.0001805	568.5	0.00024999	568.5	0.83027	95.1546	0.82988	88.129
														0.00018202	569	0.00024801	569	0.8397	93.7743	0.83933	86.4452
														0.00018444	569.5	0.0002451	569.5	0.84913	92.4335	0.84878	84.7364
														0.00018778	570	0.00024191	570	0.85856	91.1359	0.85824	83.0144
														0.00019201	570.5	0.00023893	570.5	0.86799	89.8258	0.86769	81.2884
														0.00019701	571	0.00023652	571	0.87742	88.4376	0.87714	79.565
														0.00020261	571.5	0.00023485	571.5	0.88685	86.9374	0.88659	77.847
														0.0002086	572	0.00023383	572	0.89628	85.2819	0.89604	76.1276
														0.00021478	572.5	0.00023303	572.5	0.90571	83.463	0.90549	74.3584
														0.00022089	573	0.00023183	573	0.91514	81.5281	0.91494	71.3546
														0.00022671	573.5	0.00022967	573.5	0.92457	80.0946	0.92439	65.9826
														0.00023204	574	0.00022633	574	0.93399	79.1917	0.93384	64.2446
														0.0002367	574.5	0.00022205	574.5	0.94342	78.3489	0.94329	61.0353
														0.00024057	575	0.00021748	575	0.95285	77.2056	0.95275	59.6779
														0.00024362	575.5	0.00021338	575.5	0.96228	75.9762	0.9622	58.7545
														0.00024593	576	0.00021037	576	0.97171	74.8377	0.97165	58.5369
														0.0002478	576.5	0.00020879	576.5	0.98114	73.937	0.9811	57.8682
														0.00024967	577	0.00020864	577	0.99057	73.3372	0.99055	57.0306
														0.00025198	577.5	0.0002096	577.5	1	73.1218	1	56.645
														0.0002551	578	0.00021118	578	0	1e+308	0	1e+308
														0.00025912	578.5	0.00021297	578.5	0	79.626	0	56.6651
														0.00026384	579	0.00021473	579	0.01667	79.7309	0.01668	57.9169
														0.00026881	579.5	0.00021647	579.5	0.03333	80.1134	0.03336	59.229
														0.00027347	580	0.00021838	580	0.05	80.9677	0.05004	60.8718
														0.00027729	580.5	0.00022063	580.5	0.06667	82.2137	0.06672	68.084
														0.00027991	581	0.00022338	581	0.08334	84.8411	0.08339	72.8657
														0.00028113	581.5	0.00022666	581.5	0.1	88.464	0.10007	81.2347
														0.00028096	582	0.00023036	582	0.11667	90.9287	0.11675	85.6988
														0.0002796	582.5	0.00023425	582.5	0.13334	92.8237	0.13343	89.4172
														0.00027748	583	0.00023808	583	0.15	94.4539	0.15011	92.8769
														0.00027519	583.5	0.00024167	583.5	0.16667	96.1343	0.16679	94.9263
														0.00027328	584	0.00024503	584	0.18334	98.056	0.18347	95.7841
														0.00027197	584.5	0.00024831	584.5	0.20001	100.169	0.20015	97.4963
														0.00027112	585	0.00025172	585	0.21667	102.255	0.21683	99.1732
														0.00027035	585.5	0.00025547	585.5	0.23334	104.001	0.2335	98.8287
														0.00026936	586	0.00025971	586	0.25001	105.143	0.25018	101.886
														0.0002681	586.5	0.00026454	586.5	0.26667	105.72	0.26686	104.361
														0.0002668	587	0.00026992	587	0.28334	105.933	0.28354	104.114
														0.00026569	587.5	0.00027565	587.5	0.30001	105.964	0.30022	103.217
														0.00026477	588	0.00028128	588	0.31668	105.781	0.3169	102.407
														0.00026379	588.5	0.00028617	588.5	0.33334	105.242	0.33358	101.723
														0.00026241	589	0.00028965	589	0.35001	104.347	0.35026	101.1
														0.00026046	589.5	0.00029116	589.5	0.36668	103.308	0.36694	100.357
														0.00025809	590	0.00029045	590	0.38334	102.321	0.38361	99.5673
														0.00025567	590.5	0.00028765	590.5	0.40001	101.412	0.40029	98.7369
														0.00025365	591	0.0002832	591	0.41668	100.505	0.41697	96.7653
														0.0002524	591.5	0.00027775	591.5	0.43334	99.4979	0.43365	94.9458
														0.0002521	592	0.00027205	592	0.45001	98.3295	0.45033	93.3123
														0.00025278	592.5	0.00026687	592.5	0.46668	97.0126	0.46701	91.8511
														0.0002543	593	0.00026283	593	0.48335	95.6348	0.48369	90.5828
														0.00025639	593.5	0.00026033	593.5	0.49173	96.0824	0.49204	91.2133
														0.00025877	594	0.00025946	594	0.50012	96.5234	0.50039	91.8524
														0.00026108	594.5	0.00026008	594.5	0.50851	96.9412	0.50875	92.4711
														0.00026298	595	0.00026184	595	0.51689	97.3189	0.5171	93.0673
														0.00026407	595.5	0.00026437	595.5	0.52528	97.6414	0.52545	93.6424
														0.00026403	596	0.00026719	596	0.53366	97.8965	0.53381	94.2009
														0.00026269	596.5	0.00026966	596.5	0.54205	98.077	0.54216	94.7497
														0.00026013	597	0.00027092	597	0.55044	98.1832	0.55051	95.2969
														0.00025674	597.5	0.00027004	597.5	0.55882	98.2236	0.55886	95.8484
														0.00025313	598	0.00026641	598	0.56721	98.2162	0.56722	96.4035
														0.00024993	598.5	0.00026003	598.5	0.5756	98.1893	0.57557	96.953
														0.00024774	599	0.00025151	599	0.58398	98.1847	0.58392	97.4822
														0.00024694	599.5	0.00024187	599.5	0.59237	98.2768	0.59228	97.9765
														0.00024767	600	0.00023218	600	0.60076	98.6272	0.60063	98.4259
														0.0002498	600.5	0.00022334	600.5	0.60914	99.2878	0.60898	98.8248
														0.00025293	601	0.0002159	601	0.61753	100.123	0.61733	99.1686
														0.00025641	601.5	0.0002102	601.5	0.62591	101.06	0.62569	99.4483
														0.00025948	602	0.00020639	602	0.6343	102.057	0.63404	99.6457
														0.00026152	602.5	0.00020455	602.5	0.64269	103.081	0.64239	99.73
														0.00026221	603	0.0002047	603	0.65107	104.107	0.65075	99.6667
														0.00026162	603.5	0.00020666	603.5	0.65946	105.108	0.6591	99.4451
														0.00026005	604	0.00021004	604	0.66785	106.035	0.66745	99.0923
														0.0002578	604.5	0.00021424	604.5	0.67623	106.69	0.67581	98.6464
														0.00025513	605	0.00021865	605	0.68462	106.62	0.68416	98.1354
														0.00025226	605.5	0.00022278	605.5	0.693	107.223	0.69251	97.5837
														0.00024952	606	0.00022641	606	0.70139	108.044	0.70086	97.066
														0.00024737	606.5	0.00022967	606.5	0.70978	108.015	0.70922	96.9841
														0.00024645	607	0.00023302	607	0.71816	107.838	0.71757	97.2762
														0.0002475	607.5	0.00023708	607.5	0.72655	107.776	0.72592	97.4553
														0.00025116	608	0.00024255	608	0.73598	107.844	0.73537	96.816
														0.00025781	608.5	0.00025005	608.5	0.74541	107.971	0.74482	96.7193
														0.00026736	609	0.00026006	609	0.75484	106.682	0.75428	97.3122
														0.00027925	609.5	0.0002727	609.5	0.76427	106.121	0.76373	97.3102
														0.00029254	610	0.00028776	610	0.7737	105.818	0.77318	96.889
														0.00030602	610.5	0.00030469	610.5	0.78313	104.496	0.78263	96.6549
														0.0003184	611	0.0003227	611	0.79256	103.076	0.79208	96.7428
														0.00032872	611.5	0.00034082	611.5	0.80198	101.637	0.80153	96.8848
														0.00033663	612	0.00035787	612	0.81141	100.204	0.81098	96.9993
														0.00034264	612.5	0.00037248	612.5	0.82084	98.7917	0.82043	97.0506
														0.00034785	613	0.00038342	613	0.83027	97.4191	0.82988	96.9928
														0.00035331	613.5	0.00038998	613.5	0.8397	96.1086	0.83933	96.571
														0.00035947	614	0.0003923	614	0.84913	94.8815	0.84878	94.8175
														0.00036592	614.5	0.00039126	614.5	0.85856	93.7322	0.85824	92.7219
														0.00037169	615	0.00038814	615	0.86799	92.6026	0.86769	90.584
														0.00037579	615.5	0.00038404	615.5	0.87742	91.3995	0.87714	88.4175
														0.00037769	616	0.00037956	616	0.88685	90.0454	0.88659	86.2044
														0.00037753	616.5	0.00037477	616.5	0.89628	88.5285	0.89604	83.5713
														0.00037574	617	0.00036951	617	0.90571	86.9223	0.90549	77.6322
														0.00037268	617.5	0.00036375	617.5	0.91514	85.2071	0.91494	72.3473
														0.00036843	618	0.00035771	618	0.92457	82.8092	0.92439	69.3114
														0.00036292	618.5	0.00035194	618.5	0.93399	81.0968	0.93384	66.7298
														0.00035635	619	0.00034709	619	0.94342	80.3789	0.94329	63.0258
														0.00034929	619.5	0.00034374	619.5	0.95285	80.2617	0.95275	60.6984
														0.00034255	620	0.00034225	620	0.96228	80.1796	0.9622	59.6765
														0.00033692	620.5	0.00034273	620.5	0.97171	80.0049	0.97165	58.7857
														0.00033291	621	0.00034509	621	0.98114	79.8124	0.9811	57.9734
														0.00033079	621.5	0.00034925	621.5	0.99057	79.6748	0.99055	57.0973
														0.00033067	622	0.00035513	622	1	79.626	1	56.6651
														0.00033261	622.5	0.00036256	622.5	0	1e+308	0	1e+308
														0.00033668	623	0.00037113	623	0	83	0	59.7053
														0.0003428	623.5	0.00038015	623.5	0.01667	82.9367	0.01668	59.8819
														0.00035068	624	0.00038882	624	0.03333	82.8365	0.03336	60.229
														0.00035987	624.5	0.00039651	624.5	0.05	82.9426	0.05004	62.3005
														0.00036982	625	0.00040291	625	0.06667	83.8744	0.06672	69.825
														0.00037994	625.5	0.00040803	625.5	0.08334	86.7411	0.08339	75.1617
														0.00038961	626	0.00041203	626	0.1	95.1438	0.10007	82.0297
														0.0003983	626.5	0.00041511	626.5	0.11667	101.973	0.11675	90.5182
														0.0004057	627	0.00041762	627	0.13334	106.473	0.13343	94.2564
														0.00041178	627.5	0.00042022	627.5	0.15	109.641	0.15011	95.3021
														0.00041665	628	0.00042372	628	0.16667	112.518	0.16679	97.0672
														0.00042057	628.5	0.00042867	628.5	0.18334	113.323	0.18347	100.287
														0.0004239	629	0.00043476	629	0.20001	112.076	0.20015	102.582
														0.00042705	629.5	0.00044048	629.5	0.21667	110.714	0.21683	101.025
														0.00043029	630	0.0004434	630	0.23334	109.804	0.2335	103.244
														0.00043345	630.5	0.00044122	630.5	0.25001	110.139	0.25018	105.319
														0.0004359	631	0.000433	631	0.26667	111.485	0.26686	105.467
														0.00043678	631.5	0.00041965	631.5	0.28334	112.508	0.28354	106.71
														0.00043539	632	0.0004034	632	0.30001	112.579	0.30022	107.44
														0.00043152	632.5	0.00038668	632.5	0.31668	112.172	0.3169	107.187
														0.0004254	633	0.00037128	633	0.33334	111.838	0.33358	106.244
														0.00041754	633.5	0.00035808	633.5	0.35001	111.607	0.35026	104.884
														0.00040867	634	0.00034725	634	0.36668	111.546	0.36694	103.224
														0.00039979	634.5	0.00033868	634.5	0.38334	111.735	0.38361	101.313
														0.00039203	635	0.00033214	635	0.40001	112.029	0.40029	101.133
														0.0003864	635.5	0.00032737	635.5	0.41668	112.291	0.41697	101.911
														0.00038341	636	0.00032405	636	0.43334	112.398	0.43365	101.427
														0.00038304	636.5	0.0003218	636.5	0.45001	112.053	0.45033	100.5
														0.00038486	637	0.00032029	637	0.46668	111.029	0.46701	99.5224
														0.00038827	637.5	0.00031915	637.5	0.48335	109.681	0.48369	98.5924
														0.00039264	638	0.00031806	638	0.49173	110.455	0.49204	98.4734
														0.00039735	638.5	0.00031684	638.5	0.50012	111.079	0.50039	98.3947
														0.00040179	639	0.00031553	639	0.50851	111.507	0.50875	98.3622
														0.00040542	639.5	0.00031451	639.5	0.51689	111.754	0.5171	98.3825
														0.00040775	640	0.00031443	640	0.52528	111.895	0.52545	98.4618
														0.00040839	640.5	0.00031605	640.5	0.53366	112.018	0.53381	98.6059
														0.00040716	641	0.00031999	641	0.54205	112.185	0.54216	98.8195
														0.00040419	641.5	0.00032648	641.5	0.55044	112.43	0.55051	99.1056
														0.00039998	642	0.00033528	642	0.55882	112.764	0.55886	99.4655
														0.00039524	642.5	0.00034573	642.5	0.56721	113.174	0.56722	99.8979
														0.00039074	643	0.000357	643	0.5756	113.627	0.57557	100.396
														0.00038715	643.5	0.00036845	643.5	0.58398	114.06	0.58392	100.942
														0.00038495	644	0.00037971	644	0.59237	114.372	0.59228	101.491
														0.00038444	644.5	0.00039062	644.5	0.60076	114.444	0.60063	101.965
														0.00038567	645	0.00040083	645	0.60914	114.204	0.60898	102.254
														0.00038862	645.5	0.00040965	645.5	0.61753	113.686	0.61733	102.301
														0.00039315	646	0.00041617	646	0.62591	112.985	0.62569	102.161
														0.00039891	646.5	0.00041952	646.5	0.6343	112.184	0.63404	101.931
														0.00040529	647	0.00041918	647	0.64269	111.33	0.64239	101.688
														0.00041142	647.5	0.00041504	647.5	0.65107	110.452	0.65075	101.485
														0.00041647	648	0.00040747	648	0.65946	109.575	0.6591	101.336
														0.00041984	648.5	0.0003973	648.5	0.66785	108.747	0.66745	101.215
														0.00042139	649	0.0003857	649	0.67623	108.165	0.67581	101.09
														0.00042129	649.5	0.00037375	649.5	0.68462	108.337	0.68416	100.949
														0.00041988	650	0.00036224	650	0.693	108.554	0.69251	100.795
														0.00041728	650.5	0.0003517	650.5	0.70139	108.354	0.70086	100.635
														0.00041316	651	0.00034253	651	0.70978	108.896	0.70922	100.466
														0.00040684	651.5	0.00033507	651.5	0.71816	109.495	0.71757	100.27
														0.00039766	652	0.00032947	652	0.72655	109.736	0.72592	100.141
														0.00038552	652.5	0.00032552	652.5	0.73598	109.196	0.73537	100.136
														0.00037115	653	0.00032259	653	0.74541	108.081	0.74482	100.163
														0.00035585	653.5	0.00031982	653.5	0.75484	108.056	0.75428	100.404
														0.00034094	654	0.0003165	654	0.76427	107.37	0.76373	101.05
														0.00032746	654.5	0.00031245	654.5	0.7737	107.247	0.77318	101.964
														0.00031599	655	0.00030812	655	0.78313	108.036	0.78263	102.929
														0.0003068	655.5	0.00030428	655.5	0.79256	108.832	0.79208	103.821
														0.00029999	656	0.00030172	656	0.80198	109.524	0.80153	104.371
														0.00029556	656.5	0.00030092	656.5	0.81141	110.038	0.81098	103.134
														0.00029341	657	0.00030193	657	0.82084	110.281	0.82043	101.216
														0.00029339	657.5	0.00030434	657.5	0.83027	110.139	0.82988	99.2035
														0.00029522	658	0.00030744	658	0.8397	109.486	0.83933	97.3808
														0.00029847	658.5	0.00031052	658.5	0.84913	108.236	0.84878	96.671
														0.00030267	659	0.00031318	659	0.85856	106.401	0.85824	95.9661
														0.00030735	659.5	0.00031541	659.5	0.86799	104.087	0.86769	94.7185
														0.0003122	660	0.0003174	660	0.87742	101.487	0.87714	92.4748
														0.00031709	660.5	0.00031942	660.5	0.88685	98.8295	0.88659	88.7759
														0.00032195	661	0.00032173	661	0.89628	96.2426	0.89604	83.9688
														0.0003267	661.5	0.00032453	661.5	0.90571	93.3076	0.90549	80.7162
														0.00033109	662	0.00032792	662	0.91514	88.2822	0.91494	75.2523
														0.00033481	662.5	0.00033191	662.5	0.92457	85.0509	0.92439	72.0298
														0.00033774	663	0.00033634	663	0.93399	83.8572	0.93384	69.3566
														0.00034004	663.5	0.00034093	663.5	0.94342	83.1108	0.94329	64.1765
														0.00034214	664	0.0003452	664	0.95285	82.6588	0.95275	62.3594
														0.00034449	664.5	0.00034853	664.5	0.96228	82.5111	0.9622	61.1273
														0.00034734	665	0.0003503	665	0.97171	82.6055	0.97165	60.4013
														0.0003506	665.5	0.00035011	665.5	0.98114	82.791	0.9811	60.4351
														0.00035387	666	0.00034799	666	0.99057	82.9435	0.99055	59.9476
														0.00035668	666.5	0.00034441	666.5	1	83	1	59.7053
														0.00035875	667	0.00034011	667	0	1e+308	0	1e+308
														0.00036006	667.5	0.00033586	667.5	0	86.4909	0	61.5534
														0.00036077	668	0.00033224	668	0.01667	86.4397	0.01668	61.61
														0.00036094	668.5	0.00032961	668.5	0.03333	87.011	0.03336	63.0264
														0.00036054	669	0.00032803	669	0.05	88.4874	0.05004	65.5475
														0.0003595	669.5	0.00032724	669.5	0.06667	90.9128	0.06672	70.8261
														0.00035771	670	0.00032673	670	0.08334	94.1075	0.08339	78.6006
														0.0003551	670.5	0.00032587	670.5	0.1	99.0679	0.10007	86.4213
														0.00035161	671	0.00032411	671	0.11667	104.474	0.11675	97.4466
														0.0003473	671.5	0.00032108	671.5	0.13334	109.333	0.13343	105.91
														0.00034243	672	0.00031665	672	0.15	113.158	0.15011	108.315
														0.00033746	672.5	0.00031092	672.5	0.16667	114.031	0.16679	107.873
														0.00033287	673	0.00030422	673	0.18334	114.925	0.18347	106.17
														0.00032895	673.5	0.00029697	673.5	0.20001	114.904	0.20015	104.554
														0.00032572	674	0.0002897	674	0.21667	113.98	0.21683	106.779
														0.00032293	674.5	0.00028291	674.5	0.23334	113.414	0.2335	108.269
														0.00032029	675	0.00027706	675	0.25001	113.501	0.25018	108.569
														0.00031775	675.5	0.00027243	675.5	0.26667	114.061	0.26686	110.357
														0.00031553	676	0.00026924	676	0.28334	114.505	0.28354	112.406
														0.00031399	676.5	0.00026773	676.5	0.30001	114.309	0.30022	112.869
														0.0003133	677	0.00026823	677	0.31668	113.52	0.3169	111.71
														0.00031333	677.5	0.00027096	677.5	0.33334	112.741	0.33358	109.986
														0.00031371	678	0.00027585	678	0.35001	112.588	0.35026	108.026
														0.00031395	678.5	0.00028244	678.5	0.36668	113.001	0.36694	106.314
														0.00031364	679	0.00028998	679	0.38334	113.542	0.38361	105.282
														0.00031257	679.5	0.00029756	679.5	0.40001	113.985	0.40029	104.844
														0.0003108	680	0.00030428	680	0.41668	114.317	0.41697	105.171
														0.00030873	680.5	0.00030938	680.5	0.43334	114.292	0.43365	106.477
														0.00030684	681	0.00031252	681	0.45001	113.516	0.45033	107.815
														0.00030551	681.5	0.00031383	681.5	0.46668	112.52	0.46701	108.692
														0.00030468	682	0.00031387	682	0.48335	111.335	0.48369	108.857
														0.00030399	682.5	0.0003135	682.5	0.49173	112.273	0.49204	109.089
														0.000303	683	0.00031363	683	0.50012	113.205	0.50039	109.118
														0.00030144	683.5	0.00031499	683.5	0.50851	114.099	0.50875	108.99
														0.00029939	684	0.000318	684	0.51689	114.909	0.5171	108.753
														0.00029723	684.5	0.00032267	684.5	0.52528	115.588	0.52545	108.448
														0.00029553	685	0.00032846	685	0.53366	116.124	0.53381	108.1
														0.00029481	685.5	0.00033433	685.5	0.54205	116.542	0.54216	107.726
														0.00029536	686	0.00033896	686	0.55044	116.877	0.55051	107.338
														0.00029717	686.5	0.00034112	686.5	0.55882	117.143	0.55886	106.944
														0.00030007	687	0.00034031	687	0.56721	117.32	0.56722	106.553
														0.00030385	687.5	0.00033693	687.5	0.5756	117.352	0.57557	106.175
														0.00030834	688	0.00033205	688	0.58398	117.161	0.58392	105.829
														0.00031336	688.5	0.00032677	688.5	0.59237	116.732	0.59228	105.549
														0.00031873	689	0.00032183	689	0.60076	116.158	0.60063	105.395
														0.00032429	689.5	0.00031751	689.5	0.60914	115.532	0.60898	105.44
														0.00032985	690	0.00031381	690	0.61753	114.892	0.61733	105.692
														0.00033521	690.5	0.0003107	690.5	0.62591	114.234	0.62569	106.043
														0.00033999	691	0.0003082	691	0.6343	113.549	0.63404	106.364
														0.00034361	691.5	0.00030643	691.5	0.64269	112.844	0.64239	106.6
														0.00034543	692	0.00030559	692	0.65107	112.131	0.65075	106.764
														0.00034498	692.5	0.00030581	692.5	0.65946	111.428	0.6591	106.881
														0.00034218	693	0.00030711	693	0.66785	110.755	0.66745	106.926
														0.0003374	693.5	0.00030934	693.5	0.67623	110.141	0.67581	106.767
														0.00033134	694	0.0003121	694	0.68462	109.666	0.68416	106.185
														0.00032483	694.5	0.00031478	694.5	0.693	109.676	0.69251	105.164
														0.00031863	695	0.00031658	695	0.70139	110.238	0.70086	103.941
														0.00031328	695.5	0.00031673	695.5	0.70978	110.827	0.70922	102.757
														0.0003089	696	0.00031475	696	0.71816	111.236	0.71757	101.873
														0.00030534	696.5	0.00031064	696.5	0.72655	111.376	0.72592	101.554
														0.00030226	697	0.00030495	697	0.73598	111.135	0.73537	102.196
														0.00029944	697.5	0.00029863	697.5	0.74541	110.392	0.74482	103.527
														0.00029687	698	0.00029285	698	0.75484	109.606	0.75428	104.996
														0.0002947	698.5	0.00028883	698.5	0.76427	109.598	0.76373	106.358
														0.000293	699	0.00028753	699	0.7737	110.141	0.77318	107.331
														0.00029158	699.5	0.0002894	699.5	0.78313	110.865	0.78263	107.503
														0.00029009	700	0.00029433	700	0.79256	111.666	0.79208	106.708
														0.00028825	700.5	0.00030162	700.5	0.80198	112.484	0.80153	105.497
														0.00028605	701	0.0003103	701	0.81141	113.251	0.81098	105.65
														0.00028372	701.5	0.0003194	701.5	0.82084	113.879	0.82043	106.239
														0.00028159	702	0.00032804	702	0.83027	114.068	0.82988	106.761
														0.00028001	702.5	0.00033549	702.5	0.8397	112.635	0.83933	107.145
														0.00027927	703	0.00034098	703	0.84913	110.953	0.84878	107.274
														0.00027947	703.5	0.00034383	703.5	0.85856	109.228	0.85824	106.811
														0.00028059	704	0.00034357	704	0.86799	107.452	0.86769	104.821
														0.00028249	704.5	0.00034014	704.5	0.87742	105.56	0.87714	100.375
														0.00028507	705	0.00033394	705	0.88685	103.308	0.88659	94.3049
														0.00028825	705.5	0.00032567	705.5	0.89628	100.145	0.89604	87.6932
														0.00029185	706	0.00031624	706	0.90571	95.7752	0.90549	81.8473
														0.00029562	706.5	0.00030667	706.5	0.91514	92.6386	0.91494	78.7952
														0.00029924	707	0.00029811	707	0.92457	90.5215	0.92439	75.0306
														0.00030252	707.5	0.00029172	707.5	0.93399	88.7664	0.93384	69.654
														0.00030542	708	0.00028834	708	0.94342	87.4396	0.94329	65.783
														0.00030803	708.5	0.00028827	708.5	0.95285	86.5664	0.95275	64.0901
														0.00031048	709	0.000291	709	0.96228	86.0738	0.9622	62.7872
														0.00031281	709.5	0.00029528	709.5	0.97171	85.8745	0.97165	61.6762
														0.00031499	710	0.0002993	710	0.98114	85.9104	0.9811	60.9963
														0.00031691	710.5	0.00030122	710.5	0.99057	86.1406	0.99055	61.3435
														0.0003183	711	0.00029976	711	1	86.4909	1	61.5534
														0.0003187	711.5	0.00029456	711.5	0	1e+308	0	1e+308
														0.00031747	712	0.00028619	712	0	86.5347	0	66.0781
														0.0003141	712.5	0.00027585	712.5	0.01667	86.9842	0.01668	66.4424
														0.00030861	713	0.00026494	713	0.03333	87.8174	0.03336	67.4626
														0.00030172	713.5	0.00025462	713.5	0.05	89.2403	0.05004	69.1969
														0.00029461	714	0.00024571	714	0.06667	91.888	0.06672	74.1464
														0.00028855	714.5	0.00023865	714.5	0.08334	96.1502	0.08339	89.6598
														0.00028445	715	0.00023372	715	0.1	100.733	0.10007	100.341
														0.00028271	715.5	0.00023114	715.5	0.11667	106.956	0.11675	104.953
														0.00028319	716	0.00023106	716	0.13334	113.468	0.13343	112.873
														0.00028525	716.5	0.00023347	716.5	0.15	117.76	0.15011	116.923
														0.00028799	717	0.00023812	717	0.16667	117.959	0.16679	115.514
														0.00029041	717.5	0.0002445	717.5	0.18334	117.449	0.18347	113.785
														0.00029175	718	0.00025214	718	0.20001	118.945	0.20015	112.383
														0.00029171	718.5	0.00026081	718.5	0.21667	121.179	0.21683	111.254
														0.00029051	719	0.0002707	719	0.23334	122.689	0.2335	110.943
														0.00028881	719.5	0.00028207	719.5	0.25001	123.024	0.25018	111.811
														0.00028738	720	0.00029488	720	0.26667	122.746	0.26686	112.751
														0.00028686	720.5	0.0003084	720.5	0.28334	122.295	0.28354	113.397
														0.00028755	721	0.0003213	721	0.30001	122.668	0.30022	113.846
														0.0002894	721.5	0.00033209	721.5	0.31668	122.356	0.3169	113.791
														0.00029212	722	0.00033978	722	0.33334	121.16	0.33358	113.119
														0.00029536	722.5	0.00034428	722.5	0.35001	119.979	0.35026	112.143
														0.00029882	723	0.00034625	723	0.36668	118.968	0.36694	110.812
														0.00030227	723.5	0.0003465	723.5	0.38334	118.194	0.38361	109.53
														0.00030544	724	0.00034542	724	0.40001	117.501	0.40029	108.906
														0.00030808	724.5	0.00034277	724.5	0.41668	116.613	0.41697	109.334
														0.00031002	725	0.00033794	725	0.43334	115.907	0.43365	110.717
														0.00031109	725.5	0.00033048	725.5	0.45001	115.801	0.45033	112.785
														0.00031104	726	0.00032058	726	0.46668	115.82	0.46701	115.088
														0.00030953	726.5	0.00030914	726.5	0.48335	115.962	0.48369	115.459
														0.00030624	727	0.00029755	727	0.49173	115.754	0.49204	115.718
														0.00030109	727.5	0.00028725	727.5	0.50012	115.745	0.50039	116.11
														0.00029446	728	0.00027945	728	0.50851	115.992	0.50875	115.698
														0.00028713	728.5	0.00027495	728.5	0.51689	116.497	0.5171	114.98
														0.00027999	729	0.00027399	729	0.52528	117.187	0.52545	114.292
														0.00027376	729.5	0.00027629	729.5	0.53366	117.94	0.53381	113.638
														0.0002689	730	0.00028107	730	0.54205	118.608	0.54216	113.021
														0.00026573	730.5	0.00028716	730.5	0.55044	119.055	0.55051	112.446
														0.00026451	731	0.0002932	731	0.55882	119.212	0.55886	111.917
														0.00026534	731.5	0.00029792	731.5	0.56721	119.107	0.56722	111.438
														0.00026798	732	0.00030048	732	0.5756	118.864	0.57557	111.011
														0.00027163	732.5	0.00030065	732.5	0.58398	118.66	0.58392	110.643
														0.00027514	733	0.00029871	733	0.59237	118.639	0.59228	110.34
														0.00027737	733.5	0.00029524	733.5	0.60076	118.847	0.60063	110.113
														0.00027754	734	0.00029091	734	0.60914	119.282	0.60898	109.984
														0.00027548	734.5	0.00028637	734.5	0.61753	119.881	0.61733	109.984
														0.00027159	735	0.00028209	735	0.62591	120.539	0.62569	110.15
														0.00026659	735.5	0.00027836	735.5	0.6343	121.13	0.63404	110.492
														0.00026139	736	0.0002753	736	0.64269	121.492	0.64239	110.945
														0.0002568	736.5	0.00027298	736.5	0.65107	121.457	0.65075	111.327
														0.00025353	737	0.00027142	737	0.65946	120.976	0.6591	111.368
														0.00025203	737.5	0.00027054	737.5	0.66785	120.167	0.66745	110.956
														0.00025247	738	0.00027005	738	0.67623	119.182	0.67581	110.373
														0.0002546	738.5	0.00026934	738.5	0.68462	118.129	0.68416	110.058
														0.00025785	739	0.00026759	739	0.693	117.08	0.69251	110.171
														0.00026152	739.5	0.0002642	739.5	0.70139	116.092	0.70086	110.575
														0.00026499	740	0.00025917	740	0.70978	115.232	0.70922	111.129
														0.00026793	740.5	0.00025326	740.5	0.71816	114.609	0.71757	111.728
														0.00027043	741	0.00024769	741	0.72655	114.373	0.72592	112.096
														0.0002729	741.5	0.0002436	741.5	0.73598	114.793	0.73537	111.84
														0.00027574	742	0.00024159	742	0.74541	115.841	0.74482	111.4
														0.00027918	742.5	0.00024159	742.5	0.75484	117.15	0.75428	111.047
														0.00028329	743	0.00024295	743	0.76427	118.507	0.76373	110.909
														0.00028814	743.5	0.00024473	743.5	0.7737	119.742	0.77318	111.051
														0.00029376	744	0.00024613	744	0.78313	120.528	0.78263	111.465
														0.00029993	744.5	0.00024682	744.5	0.79256	120.362	0.79208	112.101
														0.00030609	745	0.00024693	745	0.80198	119.284	0.80153	112.929
														0.00031147	745.5	0.00024681	745.5	0.81141	117.78	0.81098	113.897
														0.00031544	746	0.00024663	746	0.82084	116.135	0.82043	114.921
														0.00031779	746.5	0.00024623	746.5	0.83027	114.655	0.82988	115.898
														0.00031877	747	0.00024525	747	0.8397	114.427	0.83933	116.663
														0.00031894	747.5	0.00024332	747.5	0.84913	113.91	0.84878	116.905
														0.00031901	748	0.00024018	748	0.85856	112.726	0.85824	115.994
														0.00031937	748.5	0.00023578	748.5	0.86799	110.85	0.86769	113.766
														0.00031999	749	0.00023027	749	0.87742	108.453	0.87714	110.938
														0.00032044	749.5	0.00022397	749.5	0.88685	105.825	0.88659	107.612
														0.00032023	750	0.00021731	750	0.89628	103.162	0.89604	105.198
														0.00031922	750.5	0.00021079	750.5	0.90571	100.445	0.90549	101.236
														0.00031759	751	0.00020498	751	0.91514	97.8336	0.91494	92.2322
														0.00031564	751.5	0.00020046	751.5	0.92457	95.4028	0.92439	82.7838
														0.00031347	752	0.00019778	752	0.93399	93.2269	0.93384	74.2172
														0.00031097	752.5	0.00019729	752.5	0.94342	91.4406	0.94329	70.2653
														0.00030784	753	0.00019915	753	0.95285	90.0441	0.95275	68.7887
														0.00030391	753.5	0.00020329	753.5	0.96228	88.9637	0.9622	67.7731
														0.00029917	754	0.00020952	754	0.97171	88.1315	0.97165	67.021
														0.00029385	754.5	0.00021759	754.5	0.98114	87.4873	0.9811	66.4951
														0.00028835	755	0.00022721	755	0.99057	86.9656	0.99055	66.1823
														0.00028315	755.5	0.000238	755.5	1	86.5347	1	66.0781
														0.00027871	756	0.00024954	756	0	1e+308	0	1e+308
														0.00027529	756.5	0.0002613	756.5	0	88.6939	0	70.3052
														0.00027298	757	0.00027266	757	0.01667	89.2081	0.01668	71.1809
														0.0002717	757.5	0.00028302	757.5	0.03333	90.6205	0.03336	73.4573
														0.00027125	758	0.00029198	758	0.05	92.8595	0.05004	76.8788
														0.00027142	758.5	0.00029946	758.5	0.06667	96.3494	0.06672	82.8303
														0.000272	759	0.00030557	759	0.08334	102.184	0.08339	95.3162
														0.00027283	759.5	0.00031047	759.5	0.1	109.772	0.10007	109.868
														0.00027384	760	0.00031415	760	0.11667	113.692	0.11675	115.562
														0.00027505	760.5	0.00031656	760.5	0.13334	116.451	0.13343	119.547
														0.00027661	761	0.00031759	761	0.15	118.226	0.15011	123.801
														0.00027875	761.5	0.00031722	761.5	0.16667	121.839	0.16679	121.91
														0.00028172	762	0.00031557	762	0.18334	124.869	0.18347	119.605
														0.00028576	762.5	0.00031308	762.5	0.20001	126.844	0.20015	117.865
														0.00029095	763	0.0003103	763	0.21667	127.111	0.21683	116.979
														0.00029702	763.5	0.00030776	763.5	0.23334	125.987	0.2335	117.218
														0.00030337	764	0.00030568	764	0.25001	124.509	0.25018	118.411
														0.00030922	764.5	0.00030395	764.5	0.26667	123.359	0.26686	118.494
														0.0003139	765	0.00030214	765	0.28334	123.45	0.28354	118.628
														0.00031707	765.5	0.00029973	765.5	0.30001	123.616	0.30022	119.785
														0.0003187	766	0.00029644	766	0.31668	123.8	0.3169	121.162
														0.00031905	766.5	0.00029245	766.5	0.33334	123.063	0.33358	119.901
														0.00031851	767	0.00028839	767	0.35001	122.007	0.35026	118.352
														0.00031759	767.5	0.00028505	767.5	0.36668	121.027	0.36694	117.514
														0.00031664	768	0.00028297	768	0.38334	120.129	0.38361	117.13
														0.00031567	768.5	0.00028213	768.5	0.40001	119.244	0.40029	116.834
														0.00031428	769	0.00028197	769	0.41668	118.328	0.41697	116.426
														0.00031177	769.5	0.00028166	769.5	0.43334	117.558	0.43365	115.88
														0.00030756	770	0.00028052	770	0.45001	117.528	0.45033	115.339
														0.00030145	770.5	0.00027834	770.5	0.46668	118.498	0.46701	115.286
														0.00029374	771	0.00027525	771	0.48335	119.978	0.48369	117.981
														0.00028515	771.5	0.00027152	771.5	0.49173	119.492	0.49204	117.208
														0.00027651	772	0.00026739	772	0.50012	119.119	0.50039	116.447
														0.00026855	772.5	0.00026312	772.5	0.50851	118.89	0.50875	116.595
														0.00026174	773	0.000259	773	0.51689	118.838	0.5171	117.098
														0.00025626	773.5	0.00025544	773.5	0.52528	118.998	0.52545	117.576
														0.00025197	774	0.00025271	774	0.53366	119.392	0.53381	117.987
														0.00024853	774.5	0.00025091	774.5	0.54205	120.014	0.54216	118.307
														0.00024553	775	0.00024994	775	0.55044	120.82	0.55051	118.519
														0.00024258	775.5	0.0002496	775.5	0.55882	121.728	0.55886	118.619
														0.00023948	776	0.00024972	776	0.56721	122.671	0.56722	118.613
														0.00023621	776.5	0.0002502	776.5	0.5756	123.604	0.57557	118.511
														0.0002329	777	0.00025097	777	0.58398	124.489	0.58392	118.331
														0.00022979	777.5	0.00025192	777.5	0.59237	125.29	0.59228	118.088
														0.00022721	778	0.00025295	778	0.60076	125.972	0.60063	117.799
														0.00022553	778.5	0.00025398	778.5	0.60914	126.503	0.60898	117.477
														0.00022514	779	0.00025503	779	0.61753	126.847	0.61733	117.132
														0.00022631	779.5	0.00025617	779.5	0.62591	126.966	0.62569	116.773
														0.00022923	780	0.00025746	780	0.6343	126.837	0.63404	116.408
														0.00023396	780.5	0.00025883	780.5	0.64269	126.414	0.64239	116.063
														0.00024046	781	0.00026008	781	0.65107	125.594	0.65075	115.818
														0.00024849	781.5	0.00026104	781.5	0.65946	124.531	0.6591	115.844
														0.00025749	782	0.00026162	782	0.66785	123.409	0.66745	116.195
														0.00026664	782.5	0.00026189	782.5	0.67623	122.299	0.67581	116.246
														0.00027501	783	0.00026198	783	0.68462	121.235	0.68416	115.818
														0.00028187	783.5	0.00026198	783.5	0.693	120.239	0.69251	115.304
														0.00028692	784	0.00026187	784	0.70139	119.343	0.70086	114.735
														0.00029021	784.5	0.00026159	784.5	0.70978	118.598	0.70922	114.116
														0.00029188	785	0.00026099	785	0.71816	118.083	0.71757	113.491
														0.000292	785.5	0.00025982	785.5	0.72655	117.894	0.72592	113.115
														0.00029048	786	0.00025782	786	0.73598	118.286	0.73537	113.352
														0.00028716	786.5	0.00025475	786.5	0.74541	119.252	0.74482	113.795
														0.00028201	787	0.00025058	787	0.75484	120.484	0.75428	114.305
														0.00027521	787.5	0.00024556	787.5	0.76427	121.795	0.76373	114.886
														0.00026705	788	0.00024024	788	0.7737	123.039	0.77318	115.445
														0.00025787	788.5	0.00023535	788.5	0.78313	124.048	0.78263	115.344
														0.00024804	789	0.00023172	789	0.79256	124.853	0.79208	115.976
														0.00023802	789.5	0.00023014	789.5	0.80198	125.545	0.80153	117.285
														0.00022841	790	0.00023115	790	0.81141	125.664	0.81098	118.921
														0.00021988	790.5	0.00023488	790.5	0.82084	125.033	0.82043	120.673
														0.00021304	791	0.00024092	791	0.83027	123.947	0.82988	122.283
														0.00020835	791.5	0.00024837	791.5	0.8397	122.62	0.83933	123.817
														0.00020599	792	0.00025601	792	0.84913	121.127	0.84878	125.372
														0.0002059	792.5	0.0002627	792.5	0.85856	119.467	0.85824	123.692
														0.00020787	793	0.00026775	793	0.86799	117.578	0.86769	117.741
														0.0002117	793.5	0.00027105	793.5	0.87742	115.325	0.87714	113.917
														0.00021728	794	0.00027296	794	0.88685	112.516	0.88659	112.85
														0.00022452	794.5	0.00027419	794.5	0.89628	109.203	0.89604	110.724
														0.00023332	795	0.00027555	795	0.90571	106.169	0.90549	104.898
														0.00024332	795.5	0.00027779	795.5	0.91514	102.878	0.91494	97.6832
														0.00025389	796	0.00028135	796	0.92457	99.1089	0.92439	89.5039
														0.00026413	796.5	0.00028617	796.5	0.93399	96.3234	0.93384	83.3692
														0.00027307	797	0.00029165	797	0.94342	94.3074	0.94329	79.4453
														0.00027997	797.5	0.00029683	797.5	0.95285	92.7284	0.95275	76.7572
														0.00028454	798	0.00030074	798	0.96228	91.4243	0.9622	74.6632
														0.00028696	798.5	0.0003026	798.5	0.97171	90.3385	0.97165	72.9441
														0.00028768	799	0.00030206	799	0.98114	89.4774	0.9811	71.5747
														0.00028715	799.5	0.00029913	799.5	0.99057	88.9004	0.99055	70.6441
														0.00028556	800	0.00029418	800	1	88.6939	1	70.3052
														0.000283	800.5	0.00028785	800.5	0	1e+308	0	1e+308
														0.00027957	801	0.0002809	801	0	100.25	0	102.268
														0.00027552	801.5	0.00027409	801.5	0.01667	100.418	0.01668	102.251
														0.00027126	802	0.0002679	802	0.03333	100.943	0.03336	102.209
														0.00026723	802.5	0.00026242	802.5	0.05	101.897	0.05004	102.187
														0.00026374	803	0.00025737	803	0.06667	103.448	0.06672	102.321
														0.00026095	803.5	0.00025236	803.5	0.08334	105.972	0.08339	103.228
														0.00025897	804	0.00024716	804	0.1	110.626	0.10007	111.226
														0.0002579	804.5	0.00024193	804.5	0.11667	120.127	0.11675	119.903
														0.0002578	805	0.0002371	805	0.13334	127.143	0.13343	121.379
														0.00025862	805.5	0.00023316	805.5	0.15	131.86	0.15011	124.936
														0.00026007	806	0.0002304	806	0.16667	133.061	0.16679	125.225
														0.00026166	806.5	0.00022892	806.5	0.18334	131.962	0.18347	125.138
														0.00026283	807	0.00022877	807	0.20001	130.55	0.20015	124.465
														0.00026315	807.5	0.00023009	807.5	0.21667	129.285	0.21683	123.226
														0.00026242	808	0.00023306	808	0.23334	128.451	0.2335	121.712
														0.00026064	808.5	0.00023781	808.5	0.25001	127.89	0.25018	120.435
														0.00025794	809	0.00024431	809	0.26667	127.039	0.26686	120.78
														0.00025453	809.5	0.00025237	809.5	0.28334	126.018	0.28354	120.559
														0.0002508	810	0.00026157	810	0.30001	125.454	0.30022	120.926
														0.00024723	810.5	0.00027117	810.5	0.31668	124.838	0.3169	121.989
														0.00024431	811	0.00028004	811	0.33334	125.27	0.33358	123.689
														0.00024237	811.5	0.00028682	811.5	0.35001	125.05	0.35026	125.354
														0.00024149	812	0.00029026	812	0.36668	123.968	0.36694	125.758
														0.00024167	812.5	0.00028968	812.5	0.38334	122.696	0.38361	125.442
														0.00024291	813	0.00028518	813	0.40001	121.925	0.40029	124.932
														0.0002453	813.5	0.00027753	813.5	0.41668	122.083	0.41697	124.449
														0.00024894	814	0.00026777	814	0.43334	122.903	0.43365	124.032
														0.0002538	814.5	0.00025695	814.5	0.45001	123.936	0.45033	123.626
														0.00025964	815	0.00024606	815	0.46668	124.922	0.46701	123.179
														0.00026605	815.5	0.00023604	815.5	0.48335	125.876	0.48369	122.711
														0.00027247	816	0.00022777	816	0.49173	125.49	0.49204	123.134
														0.00027832	816.5	0.00022199	816.5	0.50012	125.175	0.50039	123.514
														0.00028325	817	0.00021919	817	0.50851	124.908	0.50875	123.828
														0.00028725	817.5	0.00021958	817.5	0.51689	124.666	0.5171	124.068
														0.00029071	818	0.00022308	818	0.52528	124.438	0.52545	124.24
														0.00029415	818.5	0.00022931	818.5	0.53366	124.234	0.53381	124.36
														0.00029791	819	0.00023772	819	0.54205	124.103	0.54216	124.448
														0.00030195	819.5	0.00024773	819.5	0.55044	124.131	0.55051	124.52
														0.00030593	820	0.00025883	820	0.55882	124.406	0.55886	124.584
														0.00030933	820.5	0.00027077	820.5	0.56721	124.942	0.56722	124.64
														0.00031154	821	0.00028337	821	0.5756	125.671	0.57557	124.674
														0.00031193	821.5	0.00029638	821.5	0.58398	126.504	0.58392	124.66
														0.00031006	822	0.00030928	822	0.59237	127.365	0.59228	124.562
														0.00030599	822.5	0.00032133	822.5	0.60076	128.19	0.60063	124.328
														0.00030036	823	0.00033183	823	0.60914	128.89	0.60898	123.898
														0.00029418	823.5	0.00034029	823.5	0.61753	129.296	0.61733	123.219
														0.00028842	824	0.00034639	824	0.62591	129.197	0.62569	122.288
														0.0002838	824.5	0.00034976	824.5	0.6343	128.627	0.63404	121.171
														0.00028063	825	0.00034983	825	0.64269	127.998	0.64239	119.988
														0.00027887	825.5	0.00034599	825.5	0.65107	127.837	0.65075	118.876
														0.00027816	826	0.00033799	826	0.65946	128.217	0.6591	117.952
														0.00027801	826.5	0.00032633	826.5	0.66785	128.954	0.66745	117.322
														0.00027809	827	0.00031229	827	0.67623	129.893	0.67581	117.458
														0.00027829	827.5	0.00029763	827.5	0.68462	130.942	0.68416	118.295
														0.00027867	828	0.00028404	828	0.693	132.039	0.69251	119.239
														0.00027934	828.5	0.00027284	828.5	0.70139	133.134	0.70086	119.874
														0.00028034	829	0.00026487	829	0.70978	134.161	0.70922	119.669
														0.00028175	829.5	0.00026051	829.5	0.71816	134.988	0.71757	119.45
														0.00028367	830	0.00025975	830	0.72655	135.34	0.72592	119.375
														0.00028624	830.5	0.00026224	830.5	0.73598	134.584	0.73537	119.546
														0.00028952	831	0.0002674	831	0.74541	133.065	0.74482	119.665
														0.00029325	831.5	0.00027436	831.5	0.75484	131.371	0.75428	118.501
														0.00029686	832	0.00028204	832	0.76427	129.714	0.76373	117.028
														0.00029956	832.5	0.00028905	832.5	0.7737	128.307	0.77318	115.971
														0.00030057	833	0.00029395	833	0.78313	127.543	0.78263	116.482
														0.00029942	833.5	0.00029568	833.5	0.79256	127.743	0.79208	117.409
														0.00029615	834	0.00029397	834	0.80198	128.487	0.80153	118.481
														0.00029129	834.5	0.00028929	834.5	0.81141	129.503	0.81098	119.687
														0.00028566	835	0.00028243	835	0.82084	130.838	0.82043	121.058
														0.00028006	835.5	0.00027417	835.5	0.83027	132.371	0.82988	122.764
														0.00027497	836	0.00026508	836	0.8397	133.97	0.83933	124.679
														0.00027054	836.5	0.0002557	836.5	0.84913	135.474	0.84878	126.554
														0.00026673	837	0.00024662	837	0.85856	135.782	0.85824	125.298
														0.00026344	837.5	0.00023846	837.5	0.86799	135.015	0.86769	123.356
														0.00026073	838	0.00023175	838	0.87742	129.847	0.87714	122.228
														0.00025877	838.5	0.00022667	838.5	0.88685	122.021	0.88659	119.749
														0.00025773	839	0.00022301	839	0.89628	114.79	0.89604	114.424
														0.00025758	839.5	0.0002204	839.5	0.90571	108.772	0.90549	107.031
														0.00025817	840	0.00021849	840	0.91514	105.016	0.91494	103.768
														0.00025929	840.5	0.00021719	840.5	0.92457	103.518	0.92439	103.201
														0.00026074	841	0.00021659	841	0.93399	102.562	0.93384	102.868
														0.00026234	841.5	0.00021676	841.5	0.94342	101.858	0.94329	102.652
														0.00026392	842	0.00021761	842	0.95285	101.322	0.95275	102.508
														0.00026529	842.5	0.00021882	842.5	0.96228	100.916	0.9622	102.409
														0.00026623	843	0.00022	843	0.97171	100.617	0.97165	102.343
														0.00026656	843.5	0.00022085	843.5	0.98114	100.411	0.9811	102.3
														0.00026615	844	0.00022132	844	0.99057	100.29	0.99055	102.276
														0.00026497	844.5	0.00022166	844.5	1	100.25	1	102.268
														0.00026317	845	0.00022235	845	0	1e+308	0	1e+308
														0.00026094	845.5	0.00022392	845.5	0	116.431	0	116.376
														0.0002584	846	0.00022675	846	0.01667	116.593	0.01668	116.301
														0.00025564	846.5	0.00023097	846.5	0.03333	117.098	0.03336	116.1
														0.00025272	847	0.00023647	847	0.05	118.013	0.05004	115.826
														0.00024976	847.5	0.00024305	847.5	0.06667	119.509	0.06672	115.545
														0.00024696	848	0.00025041	848	0.08334	122.009	0.08339	115.362
														0.00024456	848.5	0.00025804	848.5	0.1	126.187	0.10007	115.874
														0.00024276	849	0.00026527	849	0.11667	130.654	0.11675	126.732
														0.00024169	849.5	0.00027129	849.5	0.13334	132.842	0.13343	127.418
														0.00024136	850	0.00027547	850	0.15	133.823	0.15011	129.004
														0.00024165	850.5	0.00027755	850.5	0.16667	134.362	0.16679	132.692
														0.00024227	851	0.00027769	851	0.18334	133.767	0.18347	130.743
														0.00024301	851.5	0.00027641	851.5	0.20001	133.112	0.20015	129.166
														0.00024383	852	0.00027427	852	0.21667	133.153	0.21683	127.901
														0.00024496	852.5	0.00027175	852.5	0.23334	131.883	0.2335	126.618
														0.00024671	853	0.0002692	853	0.25001	130.435	0.25018	125.194
														0.00024926	853.5	0.000267	853.5	0.26667	128.987	0.26686	124.16
														0.00025261	854	0.00026562	854	0.28334	127.61	0.28354	124.587
														0.00025664	854.5	0.00026551	854.5	0.30001	126.873	0.30022	124.345
														0.00026121	855	0.00026685	855	0.31668	128.227	0.3169	124.272
														0.00026618	855.5	0.00026936	855.5	0.33334	130.175	0.33358	126.868
														0.00027142	856	0.00027238	856	0.35001	131.596	0.35026	129.288
														0.0002767	856.5	0.00027506	856.5	0.36668	132.086	0.36694	130.888
														0.00028158	857	0.00027661	857	0.38334	131.894	0.38361	130.931
														0.00028543	857.5	0.00027651	857.5	0.40001	131.556	0.40029	130.305
														0.00028754	858	0.00027452	858	0.41668	131.448	0.41697	129.659
														0.00028738	858.5	0.00027071	858.5	0.43334	131.699	0.43365	129.186
														0.00028485	859	0.00026531	859	0.45001	132.248	0.45033	128.942
														0.00028029	859.5	0.00025869	859.5	0.46668	132.95	0.46701	128.896
														0.00027432	860	0.00025133	860	0.48335	133.695	0.48369	128.955
														0.00026763	860.5	0.00024376	860.5	0.49173	133.204	0.49204	129.226
														0.00026093	861	0.00023661	861	0.50012	132.709	0.50039	129.572
														0.00025497	861.5	0.00023043	861.5	0.50851	132.208	0.50875	130.008
														0.00025053	862	0.0002257	862	0.51689	131.699	0.5171	130.544
														0.00024821	862.5	0.00022275	862.5	0.52528	131.181	0.52545	131.183
														0.00024821	863	0.00022184	863	0.53366	130.661	0.53381	131.916
														0.00025029	863.5	0.00022315	863.5	0.54205	130.156	0.54216	132.727
														0.00025389	864	0.0002267	864	0.55044	129.696	0.55051	133.583
														0.00025832	864.5	0.00023235	864.5	0.55882	129.323	0.55886	134.421
														0.00026285	865	0.00023964	865	0.56721	129.089	0.56722	135.105
														0.00026686	865.5	0.00024773	865.5	0.5756	129.053	0.57557	135.366
														0.00026987	866	0.00025541	866	0.58398	129.263	0.58392	134.909
														0.00027163	866.5	0.00026131	866.5	0.59237	129.744	0.59228	133.835
														0.00027216	867	0.00026431	867	0.60076	130.472	0.60063	132.494
														0.00027162	867.5	0.00026393	867.5	0.60914	131.371	0.60898	131.129
														0.00027014	868	0.00026053	868	0.61753	132.337	0.61733	129.859
														0.00026772	868.5	0.00025508	868.5	0.62591	133.237	0.62569	128.713
														0.00026436	869	0.00024867	869	0.6343	133.944	0.63404	127.647
														0.00026025	869.5	0.00024213	869.5	0.64269	134.488	0.64239	126.6
														0.00025584	870	0.00023592	870	0.65107	135.005	0.65075	125.541
														0.00025181	870.5	0.00023022	870.5	0.65946	135.555	0.6591	124.477
														0.00024881	871	0.0002251	871	0.66785	136.134	0.66745	123.436
														0.00024733	871.5	0.00022067	871.5	0.67623	136.715	0.67581	122.456
														0.00024756	872	0.00021703	872	0.68462	137.259	0.68416	121.579
														0.00024939	872.5	0.0002143	872.5	0.693	137.721	0.69251	120.861
														0.00025254	873	0.00021261	873	0.70139	138.043	0.70086	120.589
														0.00025664	873.5	0.0002121	873.5	0.70978	138.163	0.70922	121.202
														0.00026132	874	0.00021294	874	0.71816	138.075	0.71757	121.754
														0.00026611	874.5	0.0002152	874.5	0.72655	137.975	0.72592	121.961
														0.00027052	875	0.00021887	875	0.73598	138.182	0.73537	121.529
														0.00027417	875.5	0.00022395	875.5	0.74541	138.069	0.74482	120.817
														0.00027685	876	0.00023043	876	0.75484	137.388	0.75428	121.337
														0.0002785	876.5	0.00023821	876.5	0.76427	136.385	0.76373	122.327
														0.00027911	877	0.00024702	877	0.7737	135.261	0.77318	123.423
														0.00027871	877.5	0.00025639	877.5	0.78313	134.169	0.78263	124.52
														0.00027751	878	0.00026571	878	0.79256	133.301	0.79208	125.542
														0.00027584	878.5	0.00027426	878.5	0.80198	132.963	0.80153	126.42
														0.00027404	879	0.00028142	879	0.81141	133.41	0.81098	127.103
														0.00027222	879.5	0.00028681	879.5	0.82084	134.494	0.82043	127.58
														0.00027037	880	0.00029036	880	0.83027	135.911	0.82988	127.879
														0.00026843	880.5	0.00029225	880.5	0.8397	137.476	0.83933	127.993
														0.00026644	881	0.00029272	881	0.84913	137.529	0.84878	127.596
														0.00026456	881.5	0.00029194	881.5	0.85856	137.013	0.85824	127.226
														0.00026301	882	0.00028993	882	0.86799	136.096	0.86769	128.867
														0.00026203	882.5	0.00028663	882.5	0.87742	134.683	0.87714	129.99
														0.00026162	883	0.00028218	883	0.88685	133.576	0.88659	125.25
														0.00026151	883.5	0.00027707	883.5	0.89628	129.559	0.89604	116.644
														0.00026111	884	0.00027217	884	0.90571	125.909	0.90549	113.811
														0.00025972	884.5	0.00026843	884.5	0.91514	123.241	0.91494	113.994
														0.00025685	885	0.00026667	885	0.92457	121.332	0.92439	114.311
														0.00025236	885.5	0.00026726	885.5	0.93399	119.931	0.93384	114.666
														0.00024661	886	0.0002702	886	0.94342	118.874	0.94329	115.027
														0.00024032	886.5	0.00027514	886.5	0.95285	118.064	0.95275	115.374
														0.00023436	887	0.00028162	887	0.96228	117.448	0.9622	115.694
														0.0002295	887.5	0.00028909	887.5	0.97171	116.992	0.97165	115.971
														0.00022628	888	0.00029703	888	0.98114	116.677	0.9811	116.187
														0.00022497	888.5	0.00030495	888.5	0.99057	116.492	0.99055	116.327
														0.00022558	889	0.00031239	889	1	116.431	1	116.376
														0.00022788	889.5	0.00031883	889.5	0	1e+308	0	1e+308
														0.00023143	890	0.00032367	890	0	139.167	0	120.61
														0.00023567	890.5	0.0003265	890.5	0.01667	139.036	0.01668	120.71
														0.00024002	891	0.0003274	891	0.03333	138.637	0.03336	120.988
														0.00024412	891.5	0.00032715	891.5	0.05	137.995	0.05004	121.404
														0.0002478	892	0.00032699	892	0.06667	137.207	0.06672	121.925
														0.00025096	892.5	0.00032824	892.5	0.08334	136.468	0.08339	122.582
														0.00025335	893	0.0003319	893	0.1	136.186	0.10007	123.812
														0.0002546	893.5	0.00033835	893.5	0.11667	137.349	0.11675	130.6
														0.00025447	894	0.00034729	894	0.13334	139.958	0.13343	129.265
														0.00025324	894.5	0.00035766	894.5	0.15	139.883	0.15011	132.201
														0.00025179	895	0.00036773	895	0.16667	138.98	0.16679	139.784
														0.00025126	895.5	0.00037534	895.5	0.18334	137.162	0.18347	138.144
														0.00025265	896	0.00037847	896	0.20001	135.36	0.20015	136.545
														0.00025639	896.5	0.00037598	896.5	0.21667	134.215	0.21683	135.22
														0.00026229	897	0.00036812	897	0.23334	134.812	0.2335	134.273
														0.00026962	897.5	0.00035633	897.5	0.25001	135.057	0.25018	133.662
														0.00027733	898	0.00034244	898	0.26667	136.484	0.26686	133.172
														0.0002842	898.5	0.00032804	898.5	0.28334	138.264	0.28354	132.368
														0.00028908	899	0.00031416	899	0.30001	138.674	0.30022	131.973
														0.00029104	899.5	0.00030141	899.5	0.31668	137.524	0.3169	132.097
														0.00028973	900	0.00029018	900	0.33334	136.97	0.33358	132.512
														0.00028538	900.5	0.0002808	900.5	0.35001	138.028	0.35026	133.855
														0.00027871	901	0.0002735	901	0.36668	140.406	0.36694	134.698
														0.00027068	901.5	0.00026825	901.5	0.38334	143.31	0.38361	134.813
														0.0002623	902	0.00026476	902	0.40001	146.086	0.40029	134.797
														0.00025451	902.5	0.00026261	902.5	0.41668	147.932	0.41697	134.685
														0.00024802	903	0.0002615	903	0.43334	147.977	0.43365	134.572
														0.00024321	903.5	0.0002613	903.5	0.45001	146.647	0.45033	134.521
														0.00024006	904	0.00026202	904	0.46668	145.306	0.46701	134.592
														0.00023838	904.5	0.00026364	904.5	0.48335	144.798	0.48369	134.854
														0.00023788	905	0.00026605	905	0.49173	144.25	0.49204	134.902
														0.00023836	905.5	0.00026902	905.5	0.50012	143.802	0.50039	135.053
														0.00023963	906	0.00027228	906	0.50851	143.52	0.50875	135.317
														0.00024138	906.5	0.00027551	906.5	0.51689	143.461	0.5171	135.698
														0.0002432	907	0.00027832	907	0.52528	143.659	0.52545	136.191
														0.00024457	907.5	0.00028034	907.5	0.53366	144.11	0.53381	136.788
														0.00024497	908	0.00028125	908	0.54205	144.74	0.54216	137.471
														0.00024415	908.5	0.00028091	908.5	0.55044	145.325	0.55051	138.215
														0.00024223	909	0.00027949	909	0.55882	145.359	0.55886	138.985
														0.00023967	909.5	0.00027744	909.5	0.56721	144.482	0.56722	139.717
														0.00023711	910	0.00027527	910	0.5756	143.074	0.57557	140.315
														0.00023502	910.5	0.00027327	910.5	0.58398	141.499	0.58392	140.613
														0.00023367	911	0.00027143	911	0.59237	139.902	0.59228	139.797
														0.00023318	911.5	0.00026952	911.5	0.60076	138.377	0.60063	138.558
														0.00023361	912	0.00026729	912	0.60914	137.047	0.60898	137.281
														0.000235	912.5	0.00026459	912.5	0.61753	136.122	0.61733	136.097
														0.00023734	913	0.00026142	913	0.62591	135.865	0.62569	135.079
														0.00024054	913.5	0.0002579	913.5	0.6343	136.332	0.63404	134.276
														0.00024441	914	0.00025429	914	0.64269	137.267	0.64239	133.696
														0.00024861	914.5	0.00025096	914.5	0.65107	138.416	0.65075	133.314
														0.00025273	915	0.00024827	915	0.65946	139.657	0.6591	133.082
														0.00025636	915.5	0.00024634	915.5	0.66785	140.933	0.66745	132.946
														0.0002592	916	0.00024501	916	0.67623	142.208	0.67581	132.85
														0.00026102	916.5	0.00024378	916.5	0.68462	143.438	0.68416	132.74
														0.00026174	917	0.00024212	917	0.693	144.308	0.69251	132.549
														0.00026146	917.5	0.00023969	917.5	0.70139	143.911	0.70086	132.224
														0.0002604	918	0.00023657	918	0.70978	143.17	0.70922	131.79
														0.00025885	918.5	0.0002333	918.5	0.71816	142.649	0.71757	131.4
														0.00025713	919	0.00023069	919	0.72655	142.469	0.72592	131.241
														0.00025553	919.5	0.00022951	919.5	0.73598	142.787	0.73537	131.596
														0.00025435	920	0.00023021	920	0.74541	143.779	0.74482	132.303
														0.00025394	920.5	0.00023292	920.5	0.75484	145.231	0.75428	132.797
														0.00025471	921	0.00023743	921	0.76427	146.57	0.76373	132.992
														0.00025707	921.5	0.00024331	921.5	0.7737	146.623	0.77318	133.057
														0.0002614	922	0.00025004	922	0.78313	146.349	0.78263	133.12
														0.00026797	922.5	0.00025718	922.5	0.79256	145.935	0.79208	133.268
														0.00027675	923	0.00026452	923	0.80198	145.331	0.80153	133.577
														0.0002873	923.5	0.00027203	923.5	0.81141	144.433	0.81098	134.106
														0.00029879	924	0.00027974	924	0.82084	143.112	0.82043	134.87
														0.00031022	924.5	0.00028764	924.5	0.83027	141.338	0.82988	135.841
														0.00032061	925	0.00029559	925	0.8397	139.34	0.83933	136.956
														0.00032913	925.5	0.00030333	925.5	0.84913	139.074	0.84878	130.686
														0.00033512	926	0.00031047	926	0.85856	138.071	0.85824	128.676
														0.0003381	926.5	0.00031655	926.5	0.86799	136.714	0.86769	130.263
														0.00033788	927	0.00032117	927	0.87742	135.638	0.87714	130.904
														0.00033468	927.5	0.0003241	927.5	0.88685	135.038	0.88659	126.963
														0.00032926	928	0.00032536	928	0.89628	135.291	0.89604	123.768
														0.00032286	928.5	0.00032518	928.5	0.90571	135.786	0.90549	123.103
														0.00031679	929	0.00032385	929	0.91514	136.36	0.91494	122.703
														0.00031205	929.5	0.00032168	929.5	0.92457	136.938	0.92439	122.365
														0.00030901	930	0.00031893	930	0.93399	137.477	0.93384	122.048
														0.00030749	930.5	0.00031584	930.5	0.94342	137.95	0.94329	121.745
														0.00030697	931	0.00031265	931	0.95285	138.343	0.95275	121.456
														0.00030697	931.5	0.00030961	931.5	0.96228	138.655	0.9622	121.189
														0.00030709	932	0.00030706	932	0.97171	138.887	0.97165	120.956
														0.00030714	932.5	0.00030536	932.5	0.98114	139.046	0.9811	120.772
														0.00030695	933	0.00030488	933	0.99057	139.137	0.99055	120.652
														0.00030622	933.5	0.00030591	933.5	1	139.167	1	120.61
														0.00030451	934	0.00030842	934	0	1e+308	0	1e+308
														0.0003013	934.5	0.00031193	934.5	0	139.247	0	156.012
														0.00029628	935	0.00031546	935	0.01667	139.108	0.01668	153.23
														0.00028953	935.5	0.00031779	935.5	0.03333	138.727	0.03336	149.478
														0.00028153	936	0.00031786	936	0.05	138.174	0.05004	145.56
														0.00027298	936.5	0.00031519	936.5	0.06667	137.536	0.06672	141.601
														0.0002647	937	0.00031001	937	0.08334	137.027	0.08339	137.723
														0.00025751	937.5	0.00030305	937.5	0.1	137.427	0.10007	134.115
														0.00025219	938	0.00029524	938	0.11667	141.586	0.11675	131.447
														0.00024927	938.5	0.00028734	938.5	0.13334	142.878	0.13343	137.491
														0.00024892	939	0.00027982	939	0.15	142.868	0.15011	135.138
														0.00025084	939.5	0.00027282	939.5	0.16667	141.883	0.16679	141.187
														0.00025435	940	0.00026628	940	0.18334	139.953	0.18347	147.319
														0.0002586	940.5	0.00026002	940.5	0.20001	138.017	0.20015	146.139
														0.00026284	941	0.00025395	941	0.21667	136.383	0.21683	144.216
														0.00026654	941.5	0.00024812	941.5	0.23334	136.3	0.2335	141.535
														0.00026938	942	0.00024267	942	0.25001	138.487	0.25018	138.474
														0.00027115	942.5	0.00023771	942.5	0.26667	140.803	0.26686	135.635
														0.00027175	943	0.00023321	943	0.28334	142.077	0.28354	134.042
														0.00027116	943.5	0.00022898	943.5	0.30001	142.02	0.30022	134.088
														0.00026951	944	0.00022474	944	0.31668	142.22	0.3169	135.089
														0.00026712	944.5	0.00022012	944.5	0.33334	141.924	0.33358	135.515
														0.00026448	945	0.00021474	945	0.35001	141.853	0.35026	135.051
														0.00026198	945.5	0.00020843	945.5	0.36668	142.785	0.36694	136.018
														0.00025973	946	0.00020143	946	0.38334	144.764	0.38361	138.795
														0.00025748	946.5	0.00019439	946.5	0.40001	147.41	0.40029	142.183
														0.00025476	947	0.00018804	947	0.41668	150.329	0.41697	145.681
														0.0002512	947.5	0.00018294	947.5	0.43334	152.91	0.43365	148.788
														0.00024669	948	0.00017927	948	0.45001	154.116	0.45033	150.884
														0.00024135	948.5	0.00017695	948.5	0.46668	153.69	0.46701	151.722
														0.00023531	949	0.00017565	949	0.48335	152.731	0.48369	150.731
														0.0002287	949.5	0.00017486	949.5	0.49173	152.914	0.49204	150.443
														0.00022162	950	0.00017398	950	0.50012	152.982	0.50039	150.095
														0.00021429	950.5	0.00017247	950.5	0.50851	153.03	0.50875	149.855
														0.00020705	951	0.00017002	951	0.51689	153.062	0.5171	149.79
														0.00020026	951.5	0.00016662	951.5	0.52528	152.906	0.52545	149.862
														0.00019424	952	0.00016253	952	0.53366	152.077	0.53381	149.246
														0.00018915	952.5	0.00015823	952.5	0.54205	150.702	0.54216	147.727
														0.00018509	953	0.00015426	953	0.55044	149.184	0.55051	146.03
														0.00018204	953.5	0.00015101	953.5	0.55882	147.64	0.55886	144.352
														0.00017996	954	0.00014859	954	0.56721	146.044	0.56722	142.874
														0.0001787	954.5	0.00014679	954.5	0.5756	144.37	0.57557	141.819
														0.00017806	955	0.00014511	955	0.58398	142.689	0.58392	141.297
														0.00017781	955.5	0.00014302	955.5	0.59237	141.089	0.59228	141.876
														0.00017776	956	0.00014004	956	0.60076	139.645	0.60063	142.882
														0.00017779	956.5	0.00013597	956.5	0.60914	138.431	0.60898	143.986
														0.00017779	957	0.00013087	957	0.61753	137.544	0.61733	144.99
														0.00017767	957.5	0.00012511	957.5	0.62591	137.114	0.62569	145.555
														0.00017732	958	0.00011922	958	0.6343	137.247	0.63404	145.287
														0.00017668	958.5	0.00011378	958.5	0.64269	137.903	0.64239	144.318
														0.00017579	959	0.00010926	959	0.65107	138.899	0.65075	143.031
														0.00017473	959.5	0.00010597	959.5	0.65946	140.066	0.6591	141.634
														0.00017356	960	0.00010407	960	0.66785	141.302	0.66745	140.225
														0.00017236	960.5	0.00010363	960.5	0.67623	142.536	0.67581	138.863
														0.00017125	961	0.00010463	961	0.68462	143.687	0.68416	137.607
														0.00017045	961.5	0.00010699	961.5	0.693	144.693	0.69251	136.537
														0.00017011	962	0.00011055	962	0.70139	145.725	0.70086	135.738
														0.0001702	962.5	0.0001151	962.5	0.70978	146.596	0.70922	135.246
														0.00017037	963	0.0001204	963	0.71816	147.191	0.71757	135.005
														0.0001702	963.5	0.0001262	963.5	0.72655	147.406	0.72592	134.936
														0.00016947	964	0.00013236	964	0.73598	147.374	0.73537	135.084
														0.00016832	964.5	0.00013873	964.5	0.74541	147.292	0.74482	135.665
														0.00016717	965	0.00014518	965	0.75484	147.193	0.75428	136.902
														0.00016643	965.5	0.00015143	965.5	0.76427	147.355	0.76373	138.681
														0.00016626	966	0.00015702	966	0.7737	147.638	0.77318	140.753
														0.00016656	966.5	0.00016133	966.5	0.78313	147.499	0.78263	142.975
														0.000167	967	0.0001638	967	0.79256	147.304	0.79208	145.279
														0.0001672	967.5	0.00016416	967.5	0.80198	147.022	0.80153	147.626
														0.00016679	968	0.00016268	968	0.81141	146.582	0.81098	149.978
														0.00016557	968.5	0.00016011	968.5	0.82084	145.828	0.82043	151.597
														0.00016342	969	0.00015748	969	0.83027	144.49	0.82988	144.864
														0.00016032	969.5	0.00015577	969.5	0.8397	142.429	0.83933	137.708
														0.00015629	970	0.00015565	970	0.84913	140.113	0.84878	133.478
														0.00015152	970.5	0.00015737	970.5	0.85856	140.742	0.85824	131.352
														0.00014636	971	0.00016071	971	0.86799	141.874	0.86769	131.763
														0.0001413	971.5	0.00016504	971.5	0.87742	140.198	0.87714	133.113
														0.0001368	972	0.00016948	972	0.88685	136.995	0.88659	132.587
														0.00013315	972.5	0.0001732	972.5	0.89628	136.378	0.89604	134.469
														0.00013057	973	0.00017563	973	0.90571	136.573	0.90549	136.405
														0.00012923	973.5	0.00017658	973.5	0.91514	136.954	0.91494	138.383
														0.00012924	974	0.00017622	974	0.92457	137.387	0.92439	140.395
														0.00013061	974.5	0.00017478	974.5	0.93399	137.81	0.93384	142.436
														0.00013317	975	0.00017239	975	0.94342	138.193	0.94329	144.499
														0.00013661	975.5	0.00016912	975.5	0.95285	138.519	0.95275	146.579
														0.00014052	976	0.0001651	976	0.96228	138.784	0.9622	148.665
														0.00014451	976.5	0.00016066	976.5	0.97171	138.988	0.97165	150.744
														0.00014823	977	0.0001563	977	0.98114	139.132	0.9811	152.792
														0.00015147	977.5	0.00015245	977.5	0.99057	139.218	0.99055	154.739
														0.0001542	978	0.00014932	978	1	139.247	1	156.012
														0.00015649	978.5	0.0001469	978.5	0	1e+308	0	1e+308
														0.00015836	979	0.00014511	979	0	156.387	0	156.013
														0.00015974	979.5	0.00014394	979.5	0.01667	156.423	0.01668	153.276
														0.00016047	980	0.0001434	980	0.03333	155.907	0.03336	149.648
														0.0001605	980.5	0.00014339	980.5	0.05	153.324	0.05004	145.916
														0.00015994	981	0.00014377	981	0.06667	150.694	0.06672	142.191
														0.00015899	981.5	0.00014434	981.5	0.08334	148.158	0.08339	138.54
														0.00015791	982	0.00014503	982	0.1	145.8	0.10007	135.064
														0.00015691	982.5	0.00014578	982.5	0.11667	143.849	0.11675	133.374
														0.00015622	983	0.00014649	983	0.13334	144.47	0.13343	142.804
														0.00015608	983.5	0.000147	983.5	0.15	143.031	0.15011	141.791
														0.00015665	984	0.00014703	984	0.16667	146.112	0.16679	142.751
														0.000158	984.5	0.00014633	984.5	0.18334	153.8	0.18347	150.116
														0.00016006	985	0.00014474	985	0.20001	157.227	0.20015	148.885
														0.00016264	985.5	0.00014232	985.5	0.21667	155.293	0.21683	147.319
														0.00016542	986	0.00013932	986	0.23334	152.543	0.2335	145.825
														0.00016809	986.5	0.00013615	986.5	0.25001	149.657	0.25018	144.526
														0.00017033	987	0.0001333	987	0.26667	147.054	0.26686	143.316
														0.00017189	987.5	0.00013122	987.5	0.28334	145.943	0.28354	142.055
														0.0001726	988	0.00013016	988	0.30001	147.485	0.30022	140.655
														0.00017244	988.5	0.00013011	988.5	0.31668	149.743	0.3169	139.376
														0.00017158	989	0.00013085	989	0.33334	152.082	0.33358	138.604
														0.00017037	989.5	0.00013214	989.5	0.35001	153.99	0.35026	138.633
														0.0001692	990	0.00013386	990	0.36668	154.889	0.36694	139.923
														0.0001683	990.5	0.00013603	990.5	0.38334	154.97	0.38361	142.705
														0.00016765	991	0.00013872	991	0.40001	154.697	0.40029	146.234
														0.00016699	991.5	0.00014186	991.5	0.41668	154.511	0.41697	149.996
														0.00016589	992	0.00014527	992	0.43334	154.927	0.43365	153.611
														0.00016396	992.5	0.00014867	992.5	0.45001	155.694	0.45033	155.955
														0.0001609	993	0.00015185	993	0.46668	156.014	0.46701	155.17
														0.00015658	993.5	0.00015471	993.5	0.48335	155.343	0.48369	153.122
														0.00015105	994	0.00015731	994	0.49173	155.392	0.49204	152.719
														0.00014458	994.5	0.00015971	994.5	0.50012	155.592	0.50039	152.291
														0.00013767	995	0.00016194	995	0.50851	155.514	0.50875	151.838
														0.00013092	995.5	0.00016385	995.5	0.51689	154.818	0.5171	151.352
														0.00012482	996	0.00016529	996	0.52528	153.869	0.52545	150.648
														0.00011959	996.5	0.00016614	996.5	0.53366	153.083	0.53381	150.278
														0.00011513	997	0.00016652	997	0.54205	152.291	0.54216	150.246
														0.00011117	997.5	0.00016665	997.5	0.55044	151.385	0.55051	149.468
														0.00010743	998	0.00016681	998	0.55882	150.94	0.55886	148.099
[truncated: 39,121 more rows]

## Sheet: Figure 2
Figure 2f
AFM
GPG	Height (nm)
0	0.15531
13.358	0.14385
26.717	0.14869
40.075	0.13781
53.433	0.09383
66.791	0.10184
80.15	0.06088
93.508	0.17114
106.866	0.18492
120.224	0.18148
133.583	0.18851
146.941	0.15024
160.299	0.16743
173.657	0.17222
187.016	0.20788
200.374	0.18429
213.732	0.19754
227.09	0.23144
240.449	0.23218
253.807	0.17371
267.165	-0.02368
280.523	-0.25731
293.882	-0.43615
307.24	-0.38952
320.598	-0.43889
333.956	-0.4423
347.315	-0.39879
360.673	-0.39247
374.031	-0.41031
387.389	-0.44602
400.748	-0.5043

## Sheet: Figure 3
Figure 3k		Figure 3l
Raman	GPG	Raman	G Peaks
3505.24	1513.47	1651.02	1216.07
3504.35	1583.8	1649.82	1182.44
3503.46	1527.29	1648.62	1167.62
3502.57	1639.53	1647.43	1152.8
3501.68	1633.65	1646.23	1196.45
3500.8	1565.91	1645.03	1281.84
3499.91	1582.52	1643.83	1235.7
3499.02	1646.9	1642.64	1287.66
3498.13	1576.39	1641.44	1285.35
3497.24	1640.75	1640.24	1270.53
3496.35	1547.79	1639.04	1337.06
3495.46	1555.96	1637.84	1290.95
3494.57	1578.17	1636.64	1363.71
3493.68	1577.92	1635.45	1398.92
3492.79	1639.42	1634.25	1413.27
3491.9	1549.34	1633.05	1431.79
3491	1518.22	1631.85	1469.05
3490.11	1526.39	1630.65	1554.22
3489.22	1509.31	1629.45	1624.78
3488.33	1565.16	1628.25	1655.74
3487.44	1562.11	1627.05	1684.61
3486.55	1595.5	1625.84	1721.79
3485.66	1589.64	1624.64	1790.19
3484.76	1628.62	1623.44	1683.74
3483.87	1603.13	1622.24	1698.02
3482.98	1600.07	1621.04	1701.89
3482.09	1510.16	1619.84	1703.68
3481.2	1574.34	1618.64	1772.02
3480.3	1585.29	1617.43	1775.88
3479.41	1736.26	1616.23	1952.3
3478.52	1716.37	1615.03	2012.25
3477.62	1564.92	1613.83	2240.53
3476.73	1617.85	1612.62	2497.83
3475.84	1606.39	1611.42	2825.68
3474.94	1606.13	1610.22	3392.31
3474.05	1586.29	1609.01	3861.13
3473.16	1627.99	1607.81	4346.4
3472.26	1582.98	1606.6	4717.31
3471.37	1535.18	1605.4	4909.56
3470.47	1604.83	1604.2	4802.86
3469.58	1590.59	1602.99	4579.99
3468.69	1489.72	1601.79	4324
3467.79	1615.23	1600.58	4173.9
3466.9	1519.97	1599.38	4019.69
3466	1522.52	1598.17	4075
3465.11	1586.51	1596.96	4339.7
3464.21	1605.8	1595.76	4668.58
3463.32	1672.56	1594.55	5167.3
3462.42	1596.91	1593.35	5143.62
3461.53	1568.74	1592.14	4728.34
3460.63	1618.72	1590.93	4207.54
3459.73	1543.11	1589.73	3521.22
3458.84	1540.07	1588.52	2982.17
3457.94	1537.03	1587.31	2681.42
3457.04	1559.1	1586.1	2440.81
3456.15	1528.17	1584.9	2200.29
3455.25	1527.92	1583.69	2081.95
3454.36	1527.67	1582.48	2031.93
3453.46	1530.21	1581.27	1890.9
3452.56	1535.54	1580.06	1824.39
3451.66	1513	1578.85	1801.32
3450.77	1501.61	1577.64	1720.37
3449.87	1607.21	1576.44	1664.26
3448.97	1587.46	1575.23	1637.1
3448.07	1595.55	1574.02	1609.95
3447.18	1606.43	1572.81	1601.41
3446.28	1542.15	1571.6	1528.83
3445.38	1508.5	1570.39	1448.01
3444.48	1616.78	1569.18	1493.19
3443.58	1494.1	1567.96	1336
3442.68	1443.78	1566.75	1410.1
3441.78	1552.02	1565.54	1308.71
3440.89	1537.87	1564.33	1364.21
3439.99	1465.32	1563.12	1333.02
3439.09	1551.27	1561.91	1341.05
3438.19	1548.24	1560.7	1328.44
3437.29	1520.19	1559.48	1268.4
3436.39	1542.18	1558.27	1346.54
3435.49	1572.49	1557.06	1270.03
3434.59	1572.23	1555.85	1275.99
3433.69	1541.42	1554.63	1228.37
3432.79	1624.48	1553.42	1289.98
3431.89	1532.6	1552.21	1227.95
3430.99	1540.67	1550.99	1231.86
3430.09	1468.26	1549.78	1186.34
3429.19	1517.97	1548.57	1217.02
3428.28	1467.78	1547.35	1239.46
3427.38	1473.09	1546.14	1189.84
3426.48	1525.56	1544.92	1259.62
3425.58	1611.28	1543.71	1214.13
3424.68	1572.2	1542.49	1172.77
3423.78	1583.03	1541.28	1178.74
3422.88	1469.13	1540.06	1182.65
3421.97	1535.4
3421.07	1662.62
3420.17	1604.17
3419.27	1542.97
3418.36	1512.25
3417.46	1603.39
3416.56	1542.22
3415.66	1577.95
3414.75	1555.56
3413.85	1541.47
3412.95	1593.79
3412.04	1549.26
3411.14	1568.38
3410.23	1554.29
3409.33	1529.15
3408.43	1595.26
3407.52	1553.54
3406.62	1536.7
3405.71	1539.22
3404.81	1541.73
3403.9	1533.19
3403	1566.09
3402.09	1587.92
3401.19	1524.16
3400.28	1526.67
3399.37	1537.47
3398.47	1501.34
3397.56	1570.08
3396.66	1655.35
3395.75	1511.64
3394.84	1508.64
3393.94	1538.73
3393.03	1477.82
3392.12	1483.09
3391.22	1540.73
3390.31	1573.55
3389.4	1512.68
3388.49	1606.1
3387.59	1451.59
3386.68	1644.13
3385.77	1588.8
3384.86	1552.75
3383.96	1596.54
3383.05	1621.05
3382.14	1620.79
3381.23	1480.21
3380.32	1490.97
3379.41	1493.48
3378.5	1545.48
3377.59	1509.49
3376.68	1586.22
3375.77	1583.21
3374.86	1525.24
3373.96	1470.04
3373.05	1554.97
3372.13	1598.66
3371.22	1472.07
3370.31	1526.75
3369.4	1521.01
3368.49	1493.31
3367.58	1572.66
3366.67	1533.99
3365.76	1541.97
3364.85	1508.8
3363.94	1544.21
3363.03	1445.24
3362.11	1458.71
3361.2	1480.41
3360.29	1581.59
3359.38	1463.48
3358.47	1550.93
3357.55	1605.47
3356.64	1509.34
3355.73	1500.88
3354.81	1525.28
3353.9	1530.5
3352.99	1595.96
3352.07	1543.69
3351.16	1485.97
3350.25	1469.31
3349.33	1493.7
3348.42	1591.92
3347.51	1501.42
3346.59	1525.78
3345.68	1541.94
3344.76	1421.41
3343.85	1582.43
3342.93	1560.31
3342.02	1508.15
3341.1	1546.15
3340.19	1496.73
3339.27	1493.76
3338.36	1559.05
3337.44	1476.89
3336.52	1550.35
3335.61	1577.39
3334.69	1522.56
3333.78	1541.41
3332.86	1522.07
3331.94	1538.18
3331.03	1551.57
3330.11	1540.41
3329.19	1553.79
3328.27	1640.75
3327.36	1569.63
3326.44	1569.38
3325.52	1539.16
3324.6	1435.4
3323.69	1451.51
3322.77	1538.4
3321.85	1478.26
3320.93	1475.3
3320.01	1510.44
3319.09	1531.96
3318.17	1531.71
3317.26	1482.5
3316.34	1596.49
3315.42	1582.63
3314.5	1549.75
3313.58	1500.56
3312.66	1568.27
3311.74	1538.12
3310.82	1562.33
3309.9	1502.31
3308.98	1548.24
3308.06	1509.96
3307.14	1583.03
3306.21	1555.63
3305.29	1552.66
3304.37	1549.69
3303.45	1546.73
3302.53	1492.21
3301.61	1516.38
3300.69	1437.48
3299.76	1494.2
3298.84	1567.16
3297.92	1504.55
3297	1539.54
3296.08	1569.1
3295.15	1563.43
3294.23	1544.21
3293.31	1543.96
3292.38	1543.71
3291.46	1516.38
3290.54	1472.81
3289.61	1629.58
3288.69	1548.12
3287.77	1564.1
3286.84	1498.91
3285.92	1590.64
3284.99	1525.47
3284.07	1463.02
3283.14	1497.94
3282.22	1511.21
3281.3	1516.37
3280.37	1537.74
3279.44	1551
3278.52	1556.15
3277.59	1553.2
3276.67	1552.95
3275.74	1560.79
3274.82	1611.84
3273.89	1506.3
3272.96	1592.42
3272.04	1629.94
3271.11	1643.17
3270.18	1564.67
3269.26	1637.24
3268.33	1607.31
3267.4	1722.99
3266.48	1598.69
3265.55	1681.99
3264.62	1735.62
3263.69	1762.29
3262.77	1683.87
3261.84	1721.31
3260.91	1764.12
3259.98	1723.44
3259.05	1742
3258.12	1784.79
3257.19	1894.86
3256.27	1851.49
3255.34	1910.38
3254.41	1823.98
3253.48	1939.35
3252.55	1847.59
3251.62	1839.23
3250.69	1922.27
3249.76	1852.07
3248.83	1806.08
3247.9	1878.34
3246.97	1818.92
3246.04	1727.29
3245.11	1775.36
3244.18	1745.53
3243.24	1753.3
3242.31	1876.5
3241.38	1787.62
3240.45	1647.78
3239.52	1636.78
3238.59	1682.12
3237.65	1655.02
3236.72	1622.57
3235.79	1528.45
3234.86	1589.86
3233.92	1546.72
3232.99	1559.86
3232.06	1556.93
3231.13	1596.87
3230.19	1540.35
3229.26	1524.03
3228.33	1553.24
3227.39	1531.56
3226.46	1483.13
3225.52	1549.8
3224.59	1608.43
3223.66	1578.73
3222.72	1567.77
3221.79	1455.17
3220.85	1599.36
3219.92	1577.7
3218.98	1475.85
3218.05	1553.13
3217.11	1560.89
3216.18	1491.16
3215.24	1592.45
3214.3	1557.46
3213.37	1517.14
3212.43	1524.9
3211.5	1599.42
3210.56	1527.08
3209.62	1622.92
3208.69	1467.86
3207.75	1496.98
3206.81	1486.06
3205.88	1531.17
3204.94	1509.58
3204	1544
3203.06	1509.09
3202.13	1516.84
3201.19	1513.93
3200.25	1479.04
3199.31	1510.77
3198.37	1497.2
3197.43	1515.6
3196.49	1520.68
3195.56	1464.52
3194.62	1485.58
3193.68	1541.23
3192.74	1514.37
3191.8	1487.51
3190.86	1465.98
3189.92	1580.13
3188.98	1571.89
3188.04	1502.5
3187.1	1528.84
3186.16	1547.2
3185.22	1443.29
3184.28	1517.46
3183.34	1469.39
3182.4	1546.19
3181.45	1580.47
3180.51	1566.93
3179.57	1622.44
3178.63	1640.76
3177.69	1590.06
3176.75	1486.29
3175.8	1573.61
3174.86	1536.21
3173.92	1445.77
3172.98	1461.45
3172.03	1466.51
3171.09	1535.21
3170.15	1500.5
3169.21	1555.91
3168.26	1470.85
3167.32	1552.76
3166.37	1523.36
3165.43	1480.73
3164.49	1533.46
3163.54	1485.54
3162.6	1453.53
3161.65	1514.18
3160.71	1466.29
3159.77	1468.7
3158.82	1516.08
3157.88	1518.48
3156.93	1470.62
3155.98	1520.63
3155.04	1467.5
3154.09	1491.05
3153.15	1551.6
3152.2	1501.14
3151.26	1566.95
3150.31	1548.2
3149.36	1595.5
3148.42	1447.33
3147.47	1476.14
3146.52	1533.99
3145.58	1499.42
3144.63	1549.32
3143.68	1480.46
3142.73	1490.77
3141.79	1427.21
3140.84	1437.53
3139.89	1461.03
3138.94	1476.61
3137.99	1494.83
3137.05	1536.76
3136.1	1465.35
3135.15	1454.57
3134.2	1472.77
3133.25	1575.27
3132.3	1509.17
3131.35	1519.45
3130.4	1458.65
3129.45	1482.1
3128.5	1516.08
3127.55	1431.62
3126.6	1426.12
3125.65	1504.81
3124.7	1509.82
3123.75	1525.36
3122.8	1535.63
3121.85	1514.34
3120.9	1519.35
3119.95	1526.99
3119	1503.09
3118.04	1531.74
3117.09	1552.51
3116.14	1455.08
3115.19	1452.21
3114.24	1614.76
3113.28	1493.74
3112.33	1530.24
3111.38	1503.75
3110.43	1409.04
3109.47	1505.88
3108.52	1497.77
3107.57	1633.9
3106.61	1523.5
3105.66	1536.36
3104.71	1543.97
3103.75	1441.5
3102.8	1496.3
3101.84	1412.21
3100.89	1516.77
3099.94	1479.85
3098.98	1406.28
3098.03	1440.09
3097.07	1455.56
3096.12	1437
3095.16	1491.73
3094.21	1423.45
3093.25	1438.91
3092.29	1477.92
3091.34	1590.13
3090.38	1477.43
3089.43	1495.49
3088.47	1482.18
3087.51	1440.12
3086.56	1492.15
3085.6	1507.58
3084.64	1478.6
3083.69	1501.86
3082.73	1480.72
3081.77	1556.2
3080.81	1519.4
3079.86	1540.03
3078.9	1492.8
3077.94	1542.14
3076.98	1539.28
3076.02	1473.81
3075.06	1452.71
3074.11	1538.52
3073.15	1496.55
3072.19	1467.63
3071.23	1493.46
3070.27	1415.03
3069.31	1464.31
3068.35	1445.83
3067.39	1575.83
3066.43	1570.36
3065.47	1546.67
3064.51	1473.52
3063.55	1457.67
3062.59	1444.41
3061.63	1444.18
3060.67	1519.39
3059.71	1498.33
3058.74	1399.25
3057.78	1422.43
3056.82	1461.2
3055.86	1499.95
3054.9	1476.31
3053.94	1473.47
3052.97	1504.41
3052.01	1493.77
3051.05	1514.31
3050.09	1508.87
3049.12	1433.32
3048.16	1443.47
3047.2	1539.28
3046.23	1440.4
3045.27	1445.36
3044.31	1424.36
3043.34	1465.63
3042.38	1517.27
3041.42	1496.27
3040.45	1464.91
3039.49	1477.64
3038.52	1542.19
3037.56	1539.35
3036.59	1453.59
3035.63	1536.25
3034.66	1473.84
3033.7	1473.6
3032.73	1488.89
3031.77	1462.76
3030.8	1501.35
3029.83	1472.63
3028.87	1482.74
3027.9	1529.07
3026.94	1495.19
3025.97	1580.3
3025	1512.8
3024.04	1515.14
3023.07	1507.14
3022.1	1431.93
3021.13	1535.07
3020.17	1434.05
3019.2	1449.31
3018.23	1490.4
3017.26	1523.73
3016.29	1585.46
3015.33	1523.23
3014.36	1546.22
3013.39	1481.44
3012.42	1470.88
3011.45	1442.25
3010.48	1552.94
3009.51	1498.52
3008.54	1444.12
3007.57	1485.14
3006.6	1464.27
3005.63	1427.95
3004.66	1443.18
3003.69	1522.82
3002.72	1499.38
3001.75	1452.77
3000.78	1460.26
2999.81	1537.27
2998.84	1539.59
2997.87	1456.97
2996.9	1443.86
2995.93	1451.34
2994.95	1479.41
2993.98	1528.04
2993.01	1538.08
2992.04	1488.97
2991.07	1486.15
2990.09	1421.64
2989.12	1519.08
2988.15	1452.01
2987.18	1438.93
2986.2	1477.23
2985.23	1561.75
2984.26	1499.86
2983.28	1502.18
2982.31	1499.36
2981.33	1524.79
2980.36	1457.81
2979.39	1519.16
2978.41	1500.95
2977.44	1500.7
2976.46	1487.63
2975.49	1472
2974.51	1553.81
2973.54	1533.04
2972.56	1560.99
2971.59	1494.1
2970.61	1563.04
2969.64	1526.91
2968.66	1524.1
2967.68	1464.95
2966.71	1579.94
2965.73	1426.06
2964.75	1520.54
2963.78	1533.09
2962.8	1520.04
2961.82	1558.17
2960.85	1606.52
2959.87	1539.76
2958.89	1552.29
2957.91	1585.28
2956.93	1564.57
2955.96	1620.54
2954.98	1597.27
2954	1581.68
2953.02	1504.78
2952.04	1499.42
2951.06	1542.59
2950.08	1567.88
2949.11	1526.77
2948.13	1493.33
2947.15	1597.73
2946.17	1587.26
2945.19	1513.01
2944.21	1479.6
2943.23	1530.37
2942.25	1586.22
2941.27	1468.67
2940.29	1511.77
2939.31	1506.42
2938.32	1562.24
2937.34	1523.76
2936.36	1587.21
2935.38	1620.06
2934.4	1553.58
2933.42	1548.23
2932.43	1553.07
2931.45	1527.36
2930.47	1544.92
2929.49	1559.94
2928.51	1572.4
2927.52	1483.11
2926.54	1505.75
2925.56	1495.33
2924.57	1512.89
2923.59	1568.57
2922.61	1502.22
2921.62	1557.89
2920.64	1519.52
2919.66	1549.75
2918.67	1595.22
2917.69	1480.67
2916.7	1477.89
2915.72	1576.66
2914.73	1487.56
2913.75	1525.38
2912.76	1476.92
2911.78	1484.29
2910.79	1486.58
2909.81	1511.7
2908.82	1445.52
2907.83	1528.95
2906.85	1566.73
2905.86	1548.73
2904.88	1556.08
2903.89	1543.15
2902.9	1545.43
2901.91	1453.99
2900.93	1557.59
2899.94	1544.67
2898.95	1501.38
2897.97	1435.31
2896.98	1518.6
2895.99	1510.76
2895	1467.5
2894.01	1429.31
2893.03	1469.54
2892.04	1540.11
2891.05	1547.44
2890.06	1483.99
2889.07	1491.33
2888.08	1435.48
2887.09	1470.62
2886.1	1483.01
2885.11	1449.93
2884.12	1474.95
2883.13	1479.76
2882.14	1469.41
2881.15	1451.5
2880.16	1537.08
2879.17	1445.98
2878.18	1506.29
2877.19	1412.71
2876.2	1407.43
2875.21	1434.94
2874.21	1462.44
2873.22	1452.11
2872.23	1494.73
2871.24	1413.83
2870.25	1471.56
2869.25	1519.18
2868.26	1471.07
2867.27	1473.35
2866.28	1445.41
2865.28	1528.25
2864.29	1465.07
2863.3	1530.27
2862.3	1474.65
2861.31	1471.9
2860.32	1499.33
2859.32	1539.32
2858.33	1478.71
2857.33	1521.22
2856.34	1450.57
2855.35	1493.07
2854.35	1424.96
2853.36	1510.16
2852.36	1555.14
2851.37	1534.79
2850.37	1516.95
2849.37	1481.55
2848.38	1400.96
2847.38	1481.06
2846.39	1493.37
2845.39	1500.65
2844.39	1447.71
2843.4	1510.19
2842.4	1552.58
2841.4	1464.55
2840.41	1542.04
2839.41	1499.17
2838.41	1486.39
2837.41	1511.2
2836.42	1485.9
2835.42	1455.59
2834.42	1538.01
2833.42	1542.77
2832.42	1474.9
2831.43	1502.2
2830.43	1499.45
2829.43	1484.19
2828.43	1476.44
2827.43	1513.72
2826.43	1508.47
2825.43	1460.7
2824.43	1510.47
2823.43	1462.72
2822.43	1464.98
2821.43	1557.22
2820.43	1481.99
2819.43	1521.72
2818.43	1521.47
2817.43	1556.19
2816.43	1573.42
2815.43	1533.21
2814.43	1498
2813.42	1535.2
2812.42	1579.87
2811.42	1537.19
2810.42	1529.45
2809.42	1486.79
2808.41	1526.45
2807.41	1531.19
2806.41	1493.54
2805.41	1568.08
2804.4	1620.16
2803.4	1585.01
2802.4	1552.35
2801.39	1604.42
2800.39	1581.73
2799.39	1541.62
2798.38	1548.84
2797.38	1595.89
2796.37	1568.24
2795.37	1495.81
2794.36	1517.96
2793.36	1589.86
2792.35	1574.67
2791.35	1539.59
2790.34	1514.47
2789.34	1521.68
2788.33	1551.26
2787.33	1538.58
2786.32	1493.59
2785.31	1530.62
2784.31	1532.85
2783.3	1567.37
2782.3	1591.95
2781.29	1638.86
2780.28	1663.42
2779.27	1596.13
2778.27	1593.38
2777.26	1642.75
2776.25	1682.17
2775.24	1649.65
2774.24	1701.46
2773.23	1621.83
2772.22	1616.6
2771.21	1601.46
2770.2	1690.42
2769.19	1734.75
2768.19	1766.68
2767.18	1714.36
2766.17	1709.13
2765.16	1760.85
2764.15	1758.09
2763.14	1755.32
2762.13	1777.31
2761.12	1821.56
2760.11	1759.4
2759.1	1783.85
2758.09	1912.19
2757.08	1889.62
2756.06	1864.57
2755.05	1888.99
2754.04	1925.76
2753.03	1989.71
2752.02	2056.1
2751.01	1976.7
2750	2099.89
2748.98	2173.65
2747.97	2202.93
2746.96	2160.59
2745.95	2273.8
2744.93	2386.97
2743.92	2379.17
2742.91	2408.39
2741.89	2570.83
2740.88	2590.14
2739.87	2641.5
2738.85	2752.04
2737.84	2860.07
2736.82	2921.23
2735.81	2950.32
2734.8	3082.91
2733.78	3193.28
2732.77	3276.51
2731.75	3507.5
2730.74	3615.28
2729.72	3755.04
2728.71	3966.14
2727.69	4137.8
2726.67	4309.39
2725.66	4370.2
2724.64	4645.03
2723.63	4811.53
2722.61	5005.04
2721.59	5210.77
2720.58	5409.06
2719.56	5604.83
2718.54	5697.3
2717.52	5902.79
2716.51	6046.78
2715.49	6244.77
2714.47	6260.93
2713.45	6525.12
2712.44	6786.77
2711.42	6878.94
2710.4	7066.81
2709.38	7392.05
2708.36	7444.82
2707.34	7527
2706.32	7766.15
2705.3	7889.95
2704.28	7824.89
2703.26	7980.51
2702.24	8050.28
2701.22	8078.36
2700.2	8025.56
2699.18	7950.73
2698.16	7934.72
2697.14	7610.1
2696.12	7395.78
2695.1	7169.3
2694.08	6920.85
2693.06	6606.4
2692.04	6279.81
2691.02	5985.15
2689.99	5790.88
2688.97	5330.06
2687.95	5079.72
2686.93	4817.23
2685.9	4611.06
2684.88	4417.19
2683.86	4150.05
2682.84	3992.97
2681.81	3801.73
2680.79	3639.88
2679.77	3517.15
2678.74	3316.32
2677.72	3161.95
2676.69	3085.75
2675.67	2931.46
2674.65	2872.41
2673.62	2764.57
2672.6	2732.4
2671.57	2690.48
2670.55	2565.65
2669.52	2521.34
2668.5	2403.89
2667.47	2391.31
2666.44	2312.92
2665.42	2322.29
2664.39	2195.21
2663.37	2155.87
2662.34	2082.44
2661.31	2082.1
2660.29	2059.84
2659.26	2001.08
2658.23	1964.23
2657.2	1954.18
2656.18	1924.65
2655.15	1907.31
2654.12	1865.64
2653.09	1872.63
2652.07	1833.41
2651.04	1765.04
2650.01	1832.8
2648.98	1771.74
2647.95	1793.32
2646.92	1763.87
2645.89	1671.27
2644.86	1683.13
2643.83	1719.28
2642.8	1694.72
2641.77	1696.86
2640.74	1623.77
2639.71	1698.73
2638.68	1657.2
2637.65	1659.35
2636.62	1629.97
2635.59	1605.45
2634.56	1665.8
2633.53	1583.1
2632.5	1534.36
2631.47	1609.23
2630.44	1553.23
2629.4	1548.13
2628.37	1562.41
2627.34	1600.9
2626.31	1583.69
2625.27	1554.37
2624.24	1561.37
2623.21	1476.4
2622.18	1531.82
2621.14	1507.37
2620.11	1528.89
2619.07	1535.89
2618.04	1463.09
2617.01	1557.15
2615.97	1515.79
2614.94	1491.37
2613.9	1515.29
2612.87	1493.29
2611.83	1480.96
2610.8	1408.25
2609.76	1453.91
2608.73	1497.13
2607.69	1518.61
2606.66	1496.63
2605.62	1477.08
2604.59	1515.44
2603.55	1418.68
2602.51	1483.58
2601.48	1468.86
2600.44	1430.04
2599.4	1504.54
2598.37	1499.47
2597.33	1470.3
2596.29	1431.5
2595.25	1455.36
2594.22	1488.84
2593.18	1524.73
2592.14	1420.92
2591.1	1521.81
2590.06	1389.15
2589.03	1412.99
2587.99	1432.01
2586.95	1467.87
2585.91	1395.44
2584.87	1383.18
2583.83	1423.84
2582.79	1411.58
2581.75	1406.54
2580.71	1449.58
2579.67	1454.14
2578.63	1482.74
2577.59	1432.04
2576.55	1427
2575.51	1421.95
2574.47	1409.71
2573.43	1428.69
2572.39	1387.64
2571.34	1409.01
2570.3	1461.58
2569.26	1497.33
2568.22	1473.09
2567.18	1460.85
2566.13	1405.44
2565.09	1390.82
2564.05	1366.62
2563.01	1455.08
2561.96	1426.08
2560.92	1421.05
2559.88	1418.42
2558.83	1384.65
2557.79	1422.74
2556.74	1460.82
2555.7	1383.96
2554.66	1443.58
2553.61	1457.7
2552.57	1467.03
2551.52	1421.32
2550.48	1401.95
2549.43	1442.38
2548.39	1427.79
2547.34	1379.73
2546.3	1470.35
2545.25	1419.91
2544.2	1393.38
2543.16	1440.94
2542.11	1445.48
2541.06	1328.19
2540.02	1471.28
2538.97	1506.85
2537.92	1442.14
2536.88	1468.16
2535.83	1489.39
2534.78	1527.33
2533.73	1445.95
2532.69	1512.51
2531.64	1395.38
2530.59	1368.91
2529.54	1392.53
2528.49	1423.29
2527.44	1456.43
2526.39	1415.67
2525.35	1386.84
2524.3	1424.73
2523.25	1469.75
2522.2	1364.71
2521.15	1357.34
2520.1	1490.45
2519.05	1347.37
2518	1420.93
2516.95	1368.34
2515.9	1479.94
2514.84	1410.71
2513.79	1419.99
2512.74	1457.8
2511.69	1407.63
2510.64	1438.3
2509.59	1433.3
2508.54	1485.35
2507.48	1458.97
2506.43	1482.48
2505.38	1453.73
2504.33	1455.86
2503.27	1472.24
2502.22	1526.61
2501.17	1514.48
2500.11	1485.75
2499.06	1473.64
2498.01	1440.18
2496.95	1430.45
2495.9	1418.35
2494.84	1451.32
2493.79	1507.98
2492.74	1417.64
2491.68	1476.66
2490.63	1511.97
2489.57	1457.22
2488.52	1547
2487.46	1544.37
2486.4	1399.65
2485.35	1460.98
2484.29	1491.52
2483.24	1552.81
2482.18	1569.12
2481.12	1554.66
2480.07	1554.41
2479.01	1596.73
2477.95	1627.21
2476.9	1650.58
2475.84	1588.84
2474.78	1564.93
2473.72	1628.49
2472.67	1507.7
2471.61	1639.76
2470.55	1611.14
2469.49	1573.08
2468.43	1617.69
2467.37	1643.39
2466.31	1690.33
2465.26	1642.85
2464.2	1689.77
2463.14	1656.46
2462.08	1710.44
2461.02	1714.88
2459.96	1672.14
2458.9	1695.44
2457.84	1716.38
2456.78	1640.66
2455.71	1715.81
2454.65	1748.51
2453.59	1644.55
2452.53	1700.81
2451.47	1653.43
2450.41	1676.7
2449.35	1667
2448.28	1560.79
2447.22	1612.31
2446.16	1588.51
2445.1	1510.6
2444.04	1538.58
2442.97	1488.92
2441.91	1639.19
2440.85	1563.67
2439.78	1506.99
2438.72	1455.02
2437.66	1419.53
2436.59	1405.19
2435.53	1395.56
2434.46	1418.82
2433.4	1467.9
2432.33	1378.43
2431.27	1331.24
2430.2	1415.53
2429.14	1417.64
2428.07	1379.85
2427.01	1400.74
2425.94	1409.89
2424.88	1412
2423.81	1383.63
2422.74	1350.57
2421.68	1401.92
2420.61	1382.93
2419.54	1333.49
2418.48	1333.27
2417.41	1288.53
2416.34	1353.9
2415.28	1283.42
2414.21	1388.58
2413.14	1311.08
2412.07	1353
2411	1308.31
2409.94	1357.23
2408.87	1291.49
2407.8	1300.64
2406.73	1337.84
2405.66	1290.85
2404.59	1381.82
2403.52	1362.89
2402.45	1341.62
2401.38	1297
2400.31	1320.15
2399.24	1289.56
2398.17	1270.66
2397.1	1382.54
2396.03	1377.64
2394.96	1335.39
2393.89	1349.17
2392.82	1367.62
2391.75	1334.72
2390.68	1362.49
2389.6	1327.28
2388.53	1348.05
2387.46	1326.83
2386.39	1261.33
2385.31	1282.1
2384.24	1288.88
2383.17	1314.3
2382.1	1351.36
2381.02	1332.5
2379.95	1388.17
2378.88	1313.42
2377.8	1301.56
2376.73	1278.06
2375.65	1345.35
2374.58	1319.53
2373.51	1393.76
2372.43	1353.98
2371.36	1325.84
2370.28	1337.25
2369.21	1302.15
2368.13	1357.73
2367.06	1283.12
2365.98	1299.17
2364.9	1338.46
2363.83	1352.17
2362.75	1314.78
2361.68	1312.24
2360.6	1309.7
2359.52	1263.04
2358.45	1371.94
2357.37	1334.57
2356.29	1350.59
2355.21	1308.61
2354.14	1296.79
2353.06	1336
2351.98	1270.84
2350.9	1296.14
2349.82	1319.1
2348.74	1330.47
2347.67	1276.95
2346.59	1306.86
2345.51	1304.32
2344.43	1315.69
2343.35	1266.83
2342.27	1250.41
2341.19	1289.56
2340.11	1284.72
2339.03	1286.82
2337.95	1261.15
2336.87	1344.23
2335.79	1279.23
2334.71	1327.59
2333.63	1315.8
2332.54	1269.34
2331.46	1366.22
2330.38	1338.26
2329.3	1317.23
2328.22	1270.8
2327.14	1321.41
2326.05	1293.48
2324.97	1318.66
2323.89	1265.34
2322.8	1334.38
2321.72	1315.69
2320.64	1359.32
2319.56	1336.02
2318.47	1257.36
2317.39	1215.63
2316.3	1277.69
2315.22	1208.3
2314.14	1272.65
2313.05	1272.44
2311.97	1320.63
2310.88	1320.41
2309.8	1253.37
2308.71	1283.11
2307.63	1264.47
2306.54	1301.1
2305.45	1333.12
2304.37	1284.55
2303.28	1325.77
2302.2	1302.53
2301.11	1313.82
2300.02	1285.99
2298.94	1281.18
2297.85	1280.96
2296.76	1292.25
2295.67	1351.8
2294.59	1294.11
2293.5	1337.56
2292.41	1215.55
2291.32	1233.73
2290.23	1293.25
2289.15	1391.79
2288.06	1343.33
2286.97	1248.98
2285.88	1248.77
2284.79	1303.64
2283.7	1252.94
2282.61	1259.61
2281.52	1222.7
2280.43	1309.65
2279.34	1288.79
2278.25	1277.11
2277.16	1334.21
2276.07	1288.14
2274.98	1287.93
2273.89	1271.67
2272.8	1280.62
2271.7	1303.32
2270.61	1241.26
2269.52	1293.72
2268.43	1279.77
2267.34	1366.53
2266.24	1329.69
2265.15	1258.53
2264.06	1342.97
2262.97	1285.56
2261.87	1292.2
2260.78	1314.85
2259.69	1278.05
2258.59	1222.98
2257.5	1275.34
2256.4	1213.43
2255.31	1288.62
2254.22	1286.12
2253.12	1263.06
2252.03	1235.45
2250.93	1223.83
2249.84	1235.04
2248.74	1289.61
2247.65	1211.8
2246.55	1277.77
2245.45	1252.46
2244.36	1247.69
2243.26	1263.44
2242.17	1249.55
2241.07	1274.42
2239.97	1290.16
2238.88	1358.31
2237.78	1319.35
2236.68	1223.44
2235.58	1264.24
2234.49	1270.86
2233.39	1286.59
2232.29	1261.33
2231.19	1242.9
2230.09	1292.77
2228.99	1262.97
2227.9	1283.23
2226.8	1278.47
2225.7	1280.53
2224.6	1282.59
2223.5	1375.59
2222.4	1304.89
2221.3	1293.31
2220.2	1238.55
2219.1	1276.97
2218	1285.84
2216.9	1299.25
2215.8	1274.05
2214.7	1312.44
2213.59	1298.6
2212.49	1323.35
2211.39	1298.16
2210.29	1175.41
2209.19	1297.73
2208.09	1313.39
2206.98	1338.12
2205.88	1274.4
2204.78	1249.24
2203.68	1298.91
2202.57	1237.49
2201.47	1291.67
2200.37	1286.92
2199.26	1295.77
2198.16	1320.47
2197.05	1284.01
2195.95	1317.76
2194.85	1242.83
2193.74	1367.11
2192.64	1321.62
2191.53	1287.46
2190.43	1348.32
2189.32	1275.72
2188.22	1257.41
2187.11	1250.42
2186	1261.51
2184.9	1324.59
2183.79	1236.23
2182.69	1260.87
2181.58	1253.88
2180.47	1255.93
2179.37	1235.4
2178.26	1341.32
2177.15	1248.53
2176.04	1358.93
2174.94	1252.62
2173.83	1241.13
2172.72	1243.18
2171.61	1285.83
2170.5	1251.78
2169.4	1262.85
2168.29	1267.14
2167.18	1221.84
2166.07	1239.67
2164.96	1189.88
2163.85	1277.56
2162.74	1286.35
2161.63	1272.62
2160.52	1265.65
2159.41	1215.9
2158.3	1335.02
2157.19	1240.25
2156.08	1273.8
2154.97	1264.59
2153.86	1253.13
2152.74	1237.17
2151.63	1234.71
2150.52	1245.75
2149.41	1234.3
2148.3	1283.55
2147.18	1290.07
2146.07	1217.95
2144.96	1294.13
2143.85	1260.22
2142.73	1271.24
2141.62	1266.53
2140.51	1311.22
2139.39	1252.64
2138.28	1330.98
2137.16	1236.51
2136.05	1301.37
2134.94	1245.06
2133.82	1258.31
2132.71	1278.28
2131.59	1260.13
2130.48	1253.19
2129.36	1275.4
2128.25	1297.59
2127.13	1288.41
2126.01	1243.39
2124.9	1238.7
2123.78	1220.58
2122.66	1251.72
2121.55	1204.49
2120.43	1322.93
2119.31	1311.52
2118.2	1304.58
2117.08	1279.75
2115.96	1310.85
2114.84	1250.24
2113.73	1296.99
2112.61	1272.18
2111.49	1233.97
2110.37	1289.63
2109.25	1267.07
2108.13	1349.53
2107.01	1246.54
2105.9	1250.8
2104.78	1306.41
2103.66	1355.32
2102.54	1288.12
2101.42	1267.81
2100.3	1256.44
2099.18	1269.61
2098.06	1256.01
2096.93	1320.49
2095.81	1302.43
2094.69	1295.52
2093.57	1250.71
2092.45	1259.42
2091.33	1232.46
2090.21	1305.79
2089.08	1236.5
2087.96	1307.57
2086.84	1253.9
2085.72	1224.74
2084.59	1295.78
2083.47	1231.01
2082.35	1253.06
2081.22	1230.59
2080.1	1241.51
2078.98	1276.89
2077.85	1234.42
2076.73	1285.36
2075.6	1216.21
2074.48	1218.23
2073.35	1284.71
2072.23	1257.82
2071.1	1255.39
2069.98	1252.96
2068.85	1314.94
2067.73	1254.75
2066.6	1212.36
2065.48	1249.89
2064.35	1220.83
2063.22	1278.32
2062.1	1198.22
2060.97	1297.86
2059.84	1266.58
2058.71	1332.9
2057.59	1255.07
2056.46	1274.81
2055.33	1254.65
2054.2	1272.17
2053.08	1234.28
2051.95	1238.5
2050.82	1247.15
2049.69	1304.53
2048.56	1277.74
2047.43	1224.38
2046.3	1261.81
2045.17	1246.1
2044.04	1241.47
2042.91	1247.89
2041.78	1283.08
2040.65	1227.57
2039.52	1260.53
2038.39	1295.7
2037.26	1291.06
2036.13	1337.26
2035	1248.63
2033.87	1255.05
2032.74	1296.81
2031.6	1301.01
2030.47	1280.92
2029.34	1302.78
2028.21	1262.82
2027.07	1231.71
2025.94	1235.91
2024.81	1253.36
2023.68	1255.35
2022.54	1230.87
2021.41	1257.13
2020.28	1301.02
2019.14	1201.59
2018.01	1311.6
2016.87	1269.51
2015.74	1269.29
2014.6	1209.59
2013.47	1260.05
2012.33	1213.59
2011.2	1237.61
2010.06	1219.78
2008.93	1316.44
2007.79	1217.17
2006.66	1238.97
2005.52	1267.36
2004.38	1278.15
2003.25	1222.95
2002.11	1273.32
2000.97	1246.72
1999.84	1297.07
1998.7	1226.52
1997.56	1239.49
1996.42	1210.72
1995.28	1212.71
1994.15	1249.85
1993.01	1247.44
1991.87	1277.97
1990.73	1183.35
1989.59	1222.66
1988.45	1275.13
1987.31	1209.08
1986.17	1254.95
1985.03	1241.58
1983.89	1280.85
1982.75	1212.65
1981.61	1251.91
1980.47	1262.66
1979.33	1282.17
1978.19	1214.02
1977.05	1292.69
1975.91	1266.19
1974.77	1206.84
1973.63	1292.04
1972.49	1309.34
1971.34	1276.28
1970.2	1254.17
1969.06	1225.51
1967.92	1262.5
1966.77	1260.1
1965.63	1220.52
1964.49	1255.3
1963.34	1182.93
1962.2	1189.29
1961.06	1243.73
1959.91	1236.97
1958.77	1206.17
1957.62	1203.78
1956.48	1197.02
1955.34	1199
1954.19	1244.66
1953.05	1176.76
1951.9	1233.32
1950.75	1213.47
1949.61	1230.72
1948.46	1276.33
1947.32	1243.39
1946.17	1247.54
1945.02	1240.79
1943.88	1231.86
1942.73	1209.85
1941.58	1244.52
1940.44	1172.4
1939.29	1265.89
1938.14	1261.31
1936.99	1245.85
1935.85	1321.86
1934.7	1236.72
1933.55	1245.22
1932.4	1231.95
1931.25	1251.33
1930.1	1253.29
1928.95	1187.82
1927.8	1183.26
1926.65	1204.81
1925.5	1174.17
1924.35	1213.1
1923.2	1230.28
1922.05	1277.89
1920.9	1214.66
1919.75	1216.62
1918.6	1225.11
1917.45	1224.9
1916.3	1224.69
1915.15	1250.54
1914	1230.79
1912.84	1219.73
1911.69	1317.17
1910.54	1245.35
1909.39	1271.17
1908.24	1175.52
1907.08	1253.39
1905.93	1211.98
1904.78	1209.61
1903.62	1235.41
1902.47	1165.86
1901.31	1241.49
1900.16	1267.28
1899.01	1308.22
1897.85	1225.7
1896.7	1188.69
1895.54	1210.13
1894.39	1259.71
1893.23	1255.17
1892.08	1265.78
1890.92	1183.35
1889.77	1284.81
1888.61	1247.83
1887.45	1258.43
1886.3	1279.84
1885.14	1238.55
1883.98	1255.63
1882.83	1289.99
1881.67	1244.4
1880.51	1259.31
1879.35	1233.18
1878.2	1291.27
1877.04	1196.06
1875.88	1223.92
1874.72	1206.44
1873.56	1232.13
1872.4	1322.54
1871.25	1218.77
1870.09	1276.8
1868.93	1233.45
1867.77	1259.12
1866.61	1230.88
1865.45	1219.89
1864.29	1204.6
1863.13	1221.63
1861.97	1171.88
1860.81	1231.99
1859.65	1249.01
1858.48	1231.57
1857.32	1227.06
1856.16	1235.46
1855	1209.42
1853.84	1228.58
1852.68	1264.95
1851.51	1226.01
1850.35	1208.6
1849.19	1182.59
1848.03	1218.94
1846.86	1229.48
1845.7	1233.57
1844.54	1211.87
1843.37	1246.04
1842.21	1213.61
1841.04	1254.21
1839.88	1174.55
1838.72	1144.29
1837.55	1285.77
1836.39	1223.31
1835.22	1218.81
1834.06	1197.15
1832.89	1190.51
1831.72	1256.79
1830.56	1245.86
1829.39	1264.94
1828.23	1226.14
1827.06	1236.65
1825.89	1210.73
1824.73	1118.39
1823.56	1227.45
1822.39	1182.27
1821.22	1224.89
1820.06	1192.57
1818.89	1275.85
1817.72	1179.32
1816.55	1196.24
1815.38	1187.48
1814.22	1157.33
1813.05	1197.77
1811.88	1180.46
1810.71	1203.78
1809.54	1199.3
1808.37	1175.58
1807.2	1177.52
1806.03	1170.91
1804.86	1221.98
1803.69	1217.5
1802.52	1195.94
1801.35	1174.38
1800.18	1135.75
1799.01	1131.29
1797.83	1175.92
1796.66	1224.79
1795.49	1224.58
1794.32	1220.11
1793.15	1254.02
1791.97	1179.18
1790.8	1223.75
1789.63	1249.12
1788.46	1255.3
1787.28	1220.99
1786.11	1208
1784.93	1195.02
1783.76	1220.37
1782.59	1196.74
1781.41	1188.02
1780.24	1253.81
1779.06	1204.64
1777.89	1195.93
1776.71	1131.89
1775.54	1214.66
1774.36	1171.92
1773.19	1192.98
1772.01	1273.58
1770.84	1266.98
1769.66	1175.37
1768.48	1207.05
1767.31	1213.22
1766.13	1187.52
1764.95	1174.57
1763.78	1221.09
1762.6	1208.14
1761.42	1159.11
1760.24	1158.91
1759.06	1182.06
1757.89	1215.81
1756.71	1247.42
1755.53	1200.54
1754.35	1242.76
1753.17	1234.06
1751.99	1212.65
1750.81	1199.73
1749.63	1239.79
1748.45	1173.89
1747.27	1199.11
1746.09	1264.57
1744.91	1162.7
1743.73	1096.86
1742.55	1185.59
1741.37	1168.46
1740.19	1193.65
1739.01	1229.42
1737.83	1201.71
1736.64	1152.85
1735.46	1209.76
1734.28	1247.62
1733.1	1192.43
1731.91	1175.32
1730.73	1164.55
1729.55	1248.88
1728.37	1159.93
1727.18	1271.69
1726	1237.68
1724.81	1205.79
1723.63	1201.36
1722.45	1207.49
1721.26	1247.39
1720.08	1213.41
1718.89	1137.25
1717.71	1206.67
1716.52	1214.9
1715.34	1191.49
1714.15	1130.15
1712.96	1163.68
1711.78	1131.87
1710.59	1180.14
1709.41	1266.33
1708.22	1247.16
1707.03	1173.22
1705.84	1147.75
1704.66	1210.72
1703.47	1195.78
1702.28	1164
1701.09	1165.91
1699.91	1230.94
1698.72	1188.65
1697.53	1201.07
1696.34	1186.14
1695.15	1192.25
1693.96	1131.07
1692.77	1179.23
1691.58	1258.89
1690.39	1199.84
1689.2	1197.53
1688.01	1197.33
1686.82	1134.12
1685.63	1115.02
1684.44	1215.61
1683.25	1244.79
1682.06	1194.21
1680.87	1198.2
1679.68	1210.58
1678.49	1252.33
1677.29	1220.66
1676.1	1222.54
1674.91	1184.6
1673.72	1234.7
1672.52	1184.19
1671.33	1255.24
1670.14	1229.88
1668.94	1202.44
1667.75	1218.99
1666.56	1258.57
1665.36	1258.35
1664.17	1256.04
1662.97	1184.67
1661.78	1197.02
1660.58	1134.04
1659.39	1267.74
1658.19	1196.41
1657	1179.47
1655.8	1239.91
1654.61	1189.52
1653.41	1168.41
1652.21	1201.65
1651.02	1216.07
1649.82	1182.44
1648.62	1167.62
1647.43	1152.8
1646.23	1196.45
1645.03	1281.84
1643.83	1235.7
1642.64	1287.66
1641.44	1285.35
1640.24	1270.53
1639.04	1337.06
1637.84	1290.95
1636.64	1363.71
1635.45	1398.92
1634.25	1413.27
1633.05	1431.79
1631.85	1469.05
1630.65	1554.22
1629.45	1624.78
1628.25	1655.74
1627.05	1684.61
1625.84	1721.79
1624.64	1790.19
1623.44	1683.74
1622.24	1698.02
1621.04	1701.89
1619.84	1703.68
1618.64	1772.02
1617.43	1775.88
1616.23	1952.3
1615.03	2012.25
1613.83	2240.53
1612.62	2497.83
1611.42	2825.68
1610.22	3392.31
1609.01	3861.13
1607.81	4346.4
1606.6	4717.31
1605.4	4909.56
1604.2	4802.86
1602.99	4579.99
1601.79	4324
1600.58	4173.9
1599.38	4019.69
1598.17	4075
1596.96	4339.7
1595.76	4668.58
1594.55	5167.3
1593.35	5143.62
1592.14	4728.34
1590.93	4207.54
1589.73	3521.22
1588.52	2982.17
1587.31	2681.42
1586.1	2440.81
1584.9	2200.29
1583.69	2081.95
1582.48	2031.93
1581.27	1890.9
1580.06	1824.39
1578.85	1801.32
1577.64	1720.37
1576.44	1664.26
1575.23	1637.1
1574.02	1609.95
1572.81	1601.41
1571.6	1528.83
1570.39	1448.01
1569.18	1493.19
1567.96	1336
1566.75	1410.1
1565.54	1308.71
1564.33	1364.21
1563.12	1333.02
1561.91	1341.05
1560.7	1328.44
1559.48	1268.4
1558.27	1346.54
1557.06	1270.03
1555.85	1275.99
1554.63	1228.37
1553.42	1289.98
1552.21	1227.95
1550.99	1231.86
1549.78	1186.34
1548.57	1217.02
1547.35	1239.46
1546.14	1189.84
1544.92	1259.62
1543.71	1214.13
1542.49	1172.77
1541.28	1178.74
1540.06	1182.65
1538.85	1174.22
1537.63	1167.85
1536.41	1258.1
1535.2	1194.17
1533.98	1189.86
1532.76	1181.43
1531.55	1234.64
1530.33	1172.81
1529.11	1180.82
1527.89	1168.3
1526.68	1178.36
1525.46	1155.58
1524.24	1177.96
1523.02	1188.02
1521.8	1175.5
1520.58	1228.63
1519.37	1162.79
1518.15	1222.06
1516.93	1203.4
1515.71	1225.74
1514.49	1166.09
1513.27	1190.48
1512.05	1216.91
1510.83	1218.75
1509.61	1216.49
1508.38	1216.28
1507.16	1201.74
1505.94	1156.5
1504.72	1203.38
1503.5	1166.34
1502.28	1190.69
1501.05	1163.89
1499.83	1225.05
1498.61	1179.85
1497.39	1222.58
1496.16	1206.02
1494.94	1201.72
1493.72	1176.99
1492.49	1217.65
1491.27	1229.7
1490.05	1200.9
1488.82	1184.35
1487.6	1165.77
1486.37	1165.57
1485.15	1195.99
1483.92	1187.62
1482.7	1220.06
1481.47	1189.25
1480.25	1178.85
1479.02	1188.84
1477.79	1200.87
1476.57	1190.47
1475.34	1165.81
1474.11	1133
1472.89	1136.88
1471.66	1193.72
1470.43	1213.89
1469.2	1260.51
1467.98	1215.5
1466.75	1247.87
1465.52	1229.33
1464.29	1241.33
1463.06	1173.98
1461.83	1190.05
1460.6	1151.2
1459.37	1240.48
1458.15	1205.7
1456.92	1217.69
1455.69	1227.64
1454.46	1203.04
1453.22	1229.25
1451.99	1235.13
1450.76	1285.7
1449.53	1250.95
1448.3	1236.52
1447.07	1236.31
1445.84	1266.54
1444.61	1166.89
1443.37	1211.32
1442.14	1249.66
1440.91	1204.82
1439.68	1245.17
1438.44	1184.13
1437.21	1222.44
1435.98	1230.34
1434.74	1256.47
1433.51	1207.63
1432.28	1170.95
1431.04	1186.96
1429.81	1192.83
1428.57	1220.97
1427.34	1170.15
1426.1	1204.36
1424.87	1220.34
1423.63	1216.08
1422.4	1215.87
1421.16	1239.93
1419.92	1213.43
1418.69	1227.37
1417.45	1217.05
1416.21	1287.59
1414.98	1281.31
1413.74	1254.82
1412.5	1210.15
1411.26	1274.58
1410.03	1238.01
1408.79	1209.53
1407.55	1203.26
1406.31	1178.83
1405.07	1233.12
1403.83	1218.78
[truncated: 313 more rows]

## Sheet: Figure 4
Figure 4b										Figure 4c			Figure 4d			Figure 4e						Figure 4f						Figure 4g
Fast Charge										Rate						Charge/Discharge						Cycle						Comparison
Capacity (mAh/g)	Voltage/V	Capacity (mAh/g)	Voltage/V	Capacity (mAh/g)	Voltage/V	Capacity (mAh/g)	Voltage/V			Cycle No.	Charge	Discharge	CE			Time (mins)		Time (mins)				Cycle No.	Charge	Discharge	CE			Lead Acid		LI-ION		Ni-MH		CAPACITOR		Li-S		This Work
0	0.1166	0	2.3651	0	0.1507	0	2.061			1	--	522.55	--			RGO	Voltage/V	GPG	Voltage/V			1	--	350.405	--			33.1884	1.11242	197.373	2.16175	69.3922	11.2815	8.77605	222.333	239.461	20.6456	140	5432
15	0.213	15	1.41	30	0.3159	30	1.1328			2	396.033	431.332	91.8163			0.16667	0.6151	0.16667	0.7216			2	348.06	349.861	99.4852			33.1884	2.54371	202.457	3.63993	53.5359	16.4909	8.62119	256.102	304.133	31.9228	115	6710
30	0.2858	30	1.2438	60	0.4511	60	0.953			3	391.437	418.692	93.4904			1.04167	0.0099	1.04167	0.0474			3	348.183	349.397	99.6526			34.4791	3.31677	210.866	4.79233	54.6363	25.4988	8.62119	311.441	277.523	79.6447	80	7400
45	0.3506	45	1.1434	85	0.5859	85	0.7995			4	389.624	411.7	94.6378			1.04167	1.0389	1.04167	0.0096			4	348.327	349.377	99.6994			28.203	3.82794	222.434	5.99968	68.1677	37.7822	6.65122	263.141	226.43	58.42	60.5	8200
60	0.4151	60	1.0519	115	0.722	115	0.6616			5	387.216	406.778	95.191			1.75	3.0224	1.75	0.7747			5	347.741	349.221	99.5761			36.9299	4.79233	186.632	6.71304	47.9898	41.1435	5.63773	307.246	206.094	80.7319
70	0.4771	70	0.9666	145	0.8693	145	0.5264			6	386.107	403.039	95.7989			1.75	0.5255	1.75	3.0035			6	348.195	349.035	99.7593			29.3743	5.09877	210.866	7.58431	56.6168	51.5089	4.9519	329.436	191.44	106.911
85	0.5397	85	0.8876	175	1.0296	175	0.4055			7	384.475	399.731	96.1834			2.54167	0.0056	2.54167	0.8944			7	348.095	348.611	99.852			32.6858	6.18853	216.298	8.75319	65.6161	62.7605	5.4267	384.652	168.579	114.854
100	0.6036	100	0.8101	205	1.2196	205	0.2992			8	383.28	398.367	96.2128			2.54167	0.9645	2.54167	0.0096			8	348.051	348.427	99.8923			36.9299	6.05807	199.899	9.31291	43.791	60.1423	4.85216	495.756	248.141	124.83
115	0.6672	115	0.7357	235	1.467	235	0.2114			9	383.102	396.188	96.697			3.33333	3.0261	3.33333	0.7949			9	348.156	347.824	100.095			35.4573	7.21181	199.899	10.3198	68.1677	83.112	5.33094	562.273	243.762	158.72
130	0.7344	130	0.6656	260	1.8539	260	0.1411			10	382.967	386.849	98.9965			3.33333	0.5118	3.33333	3.0007			10	347.652	347.765	99.9675			34.0434	9.02871	174.69	9.79393	54.6363	90.3308	5.23687	756.23	198.884	196.031
145	0.8017	145	0.598	290	2.4994	290	0.0818			11	377.433	383.62	98.3872			4.125	0.0053	4.125	0.8777			11	347.47	347.892	99.8788			30.9858	10.624	191.927	13.587	38.4637	90.3308	4.9519	907.254	162.269	160.886
160	0.8721	160	0.5345	310	3.0007	320	0.0282			12	377.338	382.482	98.6551			4.125	0.9639	4.125	0.0099			12	347.601	348.099	99.8572			25.67	10.5216	172.483	16.8461	59.8751	108.581	5.23687	1088.44	153.439	182.473
175	0.9465	175	0.4737	--		330	0.0099			13	376.882	381.727	98.7308			4.91667	3.0357	4.91667	0.8026			13	347.252	348.505	99.6405			31.865	12.5254	191.927	21.9657	54.6363	160.886	7.41989	946.75	137.543	222.333
190	1.0243	190	0.4157							14	376.322	381.451	98.6554			4.91667	0.5128	4.91667	3.0038			14	347.263	347.623	99.8963			29.3743	15.3504	176.926	25.8469	42.1518	135.936	5.1314	1548.48	127.763	204.169
205	1.1083	205	0.3637							15	375.841	380.618	98.7449			5.625	0.0096	5.625	0.8907			15	347.781	347.585	100.056			27.8466	17.01	184.274	28.6413	33.7846	126.78	7.41989	1527.63	65.6161	315.692
215	1.2019	215	0.3168							16	375.832	380.965	98.6526			5.625	1.0488	5.625	0.0096			16	348.126	348.332	99.9411			24.3349	15.9877	163.512	40.5108	48.8518	213.057	6.28928	3499.93	54.6363	343.778
230	1.3086	230	0.2741							17	375.736	380.014	98.8743			6.375	3.0354	6.375	0.8067			17	347.36	347.386	99.9926			22.7778	21.2954	179.646	52.3133	32.52	167.891	7.16034	2362.06	44.5776	374.362
245	1.4292	245	0.2378							18	375.087	380.263	98.6388			6.375	0.5013	6.375	3.0118			18	346.607	347.528	99.735			27.0783	25.8469	161.036	59.1029	28.6366	201.419	4.76654	2498.54	38.4637	389.903
260	1.5761	260	0.204							19	375.052	379.818	98.7452			7.08333	0.0074	7.08333	0.8994			19	346.812	348.087	99.6337			20.732	25.8469	161.036	64.8616	33.1884	274.597	5.23687	4902.65	42.9089	637.715
275	1.7584	275	0.1733							20	375.073	373.576	100.401			7.08333	1.0426	7.08333	0.009			20	347.632	346.978	100.188			19.1116	34.4277	137.194	78.7244	38.4637	320.622	3.82038	5881.74	28.0599	833.134
290	1.9981	290	0.1463							21	368.824	370.439	99.564			7.83333	3.0478	7.83333	0.8045			21	347.1	347.261	99.9538			22.7778	45.3275	124.872	92.6343	28.6366	531.56	3.48611	5116.09	20.1601	895.035
305	2.2982	305	0.1203							22	368.439	369.608	99.6837			7.83333	0.4951	7.83333	3.0122			22	347.627	347.623	100.001			16.282	71.0436	121.736	114.854	20.1601	424.591	2.68953	6405
320	2.659	320	0.0952							23	367.577	369.552	99.4656			8.58333	0.0071	8.58333	0.8963			23	346.683	347.686	99.7115			15.2402	50.7169	150.731	98.5578	18.7266	629.127	2.68953	5485.57
330	3.0004	335	0.0729							24	367.924	369.026	99.7014			8.58333	1.0615	8.58333	0.0093			24	347.291	346.709	100.168			13.4887	50.2281	109.403	155.977	13.6613	594.761	3.06203	7580.63
--		345	0.053							25	367.171	368.789	99.5613			9.29167	3.0518	9.29167	0.7896			25	346.788	347.119	99.9045			10.7563	91.7415	105.04	209.781	8.77605	647.674	2.32066	7377.83
--		360	0.0341							26	367.69	368.657	99.7377			9.29167	0.4799	9.29167	3.0106			26	347.393	347.227	100.048			11.3465	58.5333	95.6062	195.273			2.11761	8018.64
--		375	0.0183							27	366.287	368.412	99.4232			10.0417	0.0056	10.0417	0.8882			27	346.948	347.288	99.9021			9.14054	69.6807	110.803	254.618
--		385	0.0099							28	366.674	368.692	99.4527			10.0417	1.0618	10.0417	0.0093			28	347.477	347.219	100.074			6.20981	110.276	94.3981	260.101
										29	365.954	368.905	99.2001			10.75	3.0534	10.75	0.8175			29	346.514	347.088	99.8346			4.80305	78.7244	77.2151	335.229
										30	366.154	363.937	100.609			10.75	0.4737	10.75	3.0087			30	346.988	347.572	99.8319			3.58502	88.9419	80.2178	386.894
										31	359.888	360.729	99.7669			11.4167	0.0096	11.4167	0.8783			31	346.606	346.814	99.9398			3.00799	115.972	102.142	345.781
										32	359.325	361.27	99.4616			11.4167	1.1505	11.4167	0.009			32	347.228	346.991	100.068			2.62866	138.058	124.872	306.058
										33	359.408	360.626	99.6623			12.125	3.05	12.125	0.8225			33	346.678	347.194	99.8514			2.12301	101.66	99.577	399.072
										34	359.457	360.627	99.6756			12.125	0.4629	12.125	3.01			34	347.185	346.833	100.101			1.60083	155.977	90.6338	450.867
										35	358.585	359.568	99.7266			12.7917	0.0084	12.7917	0.8829			35	346.511	347.046	99.8456			1.27655	135.148	102.142	499.612
										36	359.745	361.066	99.6341			12.7917	1.148	12.7917	0.0096			36	346.195	347.865	99.52			1.10147	160.886	90.6338	510.372
										37	359.9	359.5	100.111			13.4583	3.0487	13.4583	0.8265			37	346.845	347.172	99.9059					81.4514	815.571
										38	358.73	360.355	99.5491			13.4583	0.4563	13.4583	3.0029			38	346.765	346.797	99.9908					59.723	1021.04
										39	358.908	360.103	99.6681			14.125	0.0074	14.125	0.846			39	347.215	346.678	100.155					63.9683	571.054
										40	358.587	356.351	100.627			14.125	1.1561	14.125	0.0096			40	347.286	347.345	99.9829					58.9683	657.788
										41	353.71	354.958	99.6484			14.7917	3.0574	14.7917	0.8361			41	347.176	346.889	100.082					58.9683	815.571
										42	354.04	356.483	99.3147			14.7917	0.4573	14.7917	3.0128			42	346.546	346.398	100.043					48.2345	735.999
										43	356.459	356.388	100.02			15.5	0.0065	15.5	0.8829			43	346.817	346.993	99.9495					44.4643	895.035
										44	355.463	355.367	100.027			15.5	1.152	15.5	0.0093			44	346.013	346.799	99.7735					46.3111	1030.98
										45	352.284	355.112	99.2036			16.1667	3.0531	16.1667	0.8343			45	346.222	347.185	99.7225					39.4546	1142.44
										46	352.36	355.36	99.1558			16.1667	0.4477	16.1667	3.0019			46	345.9	346.564	99.8086					30.5943	1096.9
										47	355.064	355.649	99.8355			16.8333	0.0059	16.8333	0.8442			47	346.966	346.633	100.096					27.8466	1666.75
										48	355.299	356.791	99.5818			16.8333	1.1561	16.8333	0.0093			48	346.586	347.171	99.8315					23.0693	1504.14
										49	355.364	356.155	99.7779			17.5	3.0608	17.5	0.834			49	346.31	346.554	99.9296					18.6316	1416.48
										50	354.125	347.606	101.875			17.5	0.4458	17.5	3.0125			50	346.928	346.285	100.185					14.2287	2066.56
										51	347.163	350.025	99.1823			18.1667	0.0053	18.1667	0.8687			51	346.168	346.698	99.8473					12.2773	2312.27
										52	349.62	349.958	99.9034			18.1667	1.1576	18.1667	0.0096			52	346.741	346.766	99.9926					8.55566	2046.64
										53	349.717	349.848	99.9626			18.875	3.0593	18.875	0.8389			53	347.022	346.271	100.217					8.11068	1650.69
										54	349.802	350.39	99.8322			18.875	0.4439	18.875	3.006			54	346.515	346.505	100.003					6.36977	2460.12
										55	350.455	349.954	100.143			19.5417	0.0053	19.5417	0.8482			55	346.207	346.878	99.8066					5.49615	1864.93
										56	349.631	353.006	99.0439			19.5417	1.1703	19.5417	0.0087			56	346.627	346.738	99.9681					3.98918	2408.26
										57	349.863	350.448	99.8331			20.1667	3.0019	20.1667	0.8355			57	345.994	347.094	99.683					3.53073	2894.81
										58	345.045	347.034	99.4269			20.1667	0.4061	20.1667	3.0001			58	346.975	346.927	100.014					2.52384	3170.71
										59	344.307	346.973	99.2316			20.7917	0.0062	20.7917	0.8343			59	345.881	347.381	99.5682					2.49195	2460.12
										60	347.084	336.493	103.147			20.7917	1.1824	20.7917	0.0087			60	346.786	346.291	100.143					2.21118	2985.92
										61	337.01	343.03	98.2451			21.375	3.0078	21.375	0.8343			61	346.918	346.86	100.017					1.75879	3207.78
										62	342.717	336.505	101.846			21.375	0.4061	21.375	3.0118			62	345.759	346.666	99.7385
										63	324.441	324.678	99.927			22	0.0059	22	0.8566			63	346.543	346.598	99.9842
										64	324.898	324.693	100.063			22	1.1868	22	0.0087			64	346.22	346.699	99.8617
										65	331.055	325.098	101.832			22.625	3.0162	22.625	0.8383			65	346.708	347.309	99.8268
										66	325.067	325.06	100.002			22.625	0.4071	22.625	3.0007			66	346.163	346.766	99.8262
										67	324.643	324.857	99.9341			23.25	0.0062	23.25	0.8281			67	346.454	346.824	99.8935
										68	325.246	330.715	98.3463			23.25	1.1914	23.25	0.0096			68	346.412	346.406	100.002
										69	325.029	325.277	99.9238			23.875	3.0168	23.875	0.8535			69	346.662	346.428	100.067
										70	324.513	391.655	82.8568			23.875	0.4117	23.875	3.001			70	345.787	346.999	99.6507
										71	378.335	382.871	98.8153			24.5	0.0062	24.5	0.8361			71	346.756	346.404	100.101
										72	376.877	381.261	98.8501			24.5	1.2019	24.5	0.0096			72	346.114	346.064	100.015
										73	376.272	380.995	98.7604			25.125	3.0261	25.125	0.855			73	346.362	347.032	99.8068
										74	375.904	380.034	98.9133			25.125	0.4148	25.125	3.0041			74	346.496	346.445	100.015
										75	376.345	379.88	99.0694			25.7083	0.0065	25.7083	0.8315			75	346.813	346.249	100.163
										76	376.276	379.493	99.1523			25.7083	1.2057	25.7083	0.0093			76	346.71	346.263	100.129
										77	376.161	379.827	99.0348			26.3333	3.0295	26.3333	0.8547			77	346.481	346.472	100.003
										78	376.374	379.864	99.0812			26.3333	0.4009	26.3333	3.0029			78	345.7	346.984	99.6299
										79	375.662	379.715	98.9326			26.9583	0.0056	26.9583	0.8318			79	345.867	346.683	99.7648
										80	376.342		--			26.9583	1.1877	26.9583	0.0093			80	346.52	346.695	99.9496
																27.5833	3.0162	27.5833	0.8572			81	346.175	346.074	100.029
																27.5833	0.4036	27.5833	3.0029			82	346.161	346.847	99.8021
																28.1667	0.0099	28.1667	0.8222			83	346.314	346.261	100.015
																28.1667	1.2764	28.1667	0.009			84	346.296	346.122	100.05
																28.7083	3.0007	28.7083	0.8532			85	345.907	346.62	99.7942
																28.7083	0.3912	28.7083	3.0038			86	345.961	346.325	99.8949
																29.2917	0.0096	29.2917	0.8268			87	346.427	345.954	100.137
																29.2917	1.2723	29.2917	0.009			88	346.764	346.757	100.002
																29.8333	3.001	29.8333	0.8522			89	346.188	346.442	99.9268
																29.8333	0.3897	29.8333	3.0022			90	346.221	346.526	99.912
																30.4167	0.0093	30.4167	0.8216			91	346.054	346.353	99.9137
																30.4167	1.2779	30.4167	0.0087			92	346.409	346.342	100.019
																30.9583	3.0044	30.9583	0.8522			93	345.6	346.32	99.7923
																30.9583	0.3956	30.9583	3.0019			94	346.665	346.656	100.003
																31.5417	0.0096	31.5417	0.8237			95	346.241	347.081	99.7582
																31.5417	1.2804	31.5417	0.0096			96	346.104	346.343	99.9312
																32.0833	3.0081	32.0833	0.865			97	345.597	346.092	99.8571
																32.0833	0.3953	32.0833	3.0091			98	346.23	346.339	99.9687
																32.6667	0.0093	32.6667	0.8299			99	346.553	346.076	100.138
																32.6667	1.2692	32.6667	0.009			100	345.889	346.5	99.8238
																33.2083	3.005	33.2083	0.8606			101	346.537	346.33	100.06
																33.2083	0.3947	33.2083	3.0066			102	345.917	346.756	99.758
																33.7917	0.0093	33.7917	0.8256			103	346.069	347.05	99.7173
																33.7917	1.2698	33.7917	0.0084			104	345.851	346.089	99.931
																34.3333	3.0066	34.3333	0.8495			105	346.088	346.073	100.004
																34.3333	0.3909	34.3333	3.0069			106	346.232	345.907	100.094
																34.9167	0.0093	34.9167	0.8274			107	345.59	346.736	99.6696
																34.9167	1.277	34.9167	0.0087			108	345.098	346.497	99.5962
																35.4583	3.0106	35.4583	0.8572			109	345.511	346.428	99.7353
																35.4583	0.3959	35.4583	3.0063			110	346.13	346.045	100.025
																36.0417	0.0096	36.0417	0.8284			111	345.843	345.765	100.023
																36.0417	1.2788	36.0417	0.0099			112	346.316	346.497	99.9479
																36.5833	3.0165	36.5833	0.8736			113	346.18	346.129	100.015
																36.5833	0.4005	36.5833	3.0004			114	346.301	345.762	100.156
																37.1667	0.0096	37.1667	0.8101			115	345.713	345.942	99.9338
																37.1667	1.2829	37.1667	0.0087			116	346.266	346.408	99.9591
																37.7083	3.018	37.7083	0.8572			117	345.786	346.015	99.9337
																37.7083	0.4005	37.7083	3.0097			118	346.402	345.655	100.216
																38.2917	0.0096	38.2917	0.8299			119	345.859	346.442	99.8318
																38.2917	1.2872	38.2917	0.0096			120	345.456	345.905	99.8702
																38.875	3.0171	38.875	0.8674			121	346.225	346.742	99.8507
																38.875	0.3974	38.875	3.0007			122	346.15	346.138	100.003
																39.4167	0.0096	39.4167	0.815			123	345.689	345.762	99.9787
																39.4167	1.2943	39.4167	0.009			124	346.305	346.127	100.051
																40	3.0193	40	0.8615			125	345.344	346.494	99.6681
																40	0.3959	40	3.0137			126	345.664	346.222	99.8387
																40.5417	0.0093	40.5417	0.8377			127	346.28	346.214	100.019
																40.5417	1.2847	40.5417	0.0099			128	345.705	346.161	99.8684
																41.125	3.0162	41.125	0.8764			129	345.86	346.263	99.8835
																41.125	0.3974	41.125	3.0103			130	345.67	345.614	100.016
																41.6667	0.0096	41.6667	0.8321			131	346.04	346.56	99.8499
																41.6667	1.2881	41.6667	0.0093			132	346.32	345.639	100.197
																42.25	3.019	42.25	0.8677			133	345.537	345.951	99.8804
																42.25	0.3987	42.25	3.0094			134	345.983	345.72	100.076
																42.7917	0.009	42.7917	0.8293			135	346.05	345.978	100.021
																42.7917	1.2795	42.7917	0.0096			136	346.316	346.511	99.9437
																43.375	3.0115	43.375	0.873			137	345.344	345.914	99.8352
																43.375	0.3947	43.375	3.0081			138	346.298	346.298	100
																43.9167	0.009	43.9167	0.8188			139	345.456	345.417	100.011
																43.9167	1.2736	43.9167	0.009			140	345.905	345.599	100.088
																44.5	3.014	44.5	0.8674			141	346.528	346.452	100.022
																44.5	0.3903	44.5	3.0066			142	346.195	345.761	100.126
																45.0417	0.0084	45.0417	0.8231			143	345.402	346.118	99.793
																45.0417	1.2698	45.0417	0.0087			144	345.438	346.188	99.7833
																45.625	3.0131	45.625	0.8609			145	345.474	346.259	99.7734
																45.625	0.3925	45.625	3.0025			146	345.648	346.566	99.735
																46.1667	0.0087	46.1667	0.8045			147	346.065	345.767	100.086
																46.1667	1.2754	46.1667	0.0096			148	345.275	346.549	99.6324
																46.75	3.0118	46.75	0.8467			149	345.39	346.768	99.6026
																46.75	0.3922	46.75	3.0032			150	345.709	346.079	99.8932
																47.2917	0.0084	47.2917	0.8067			151	346.096	345.463	100.183
																47.2917	1.2751	47.2917	0.0096			152	345.504	345.85	99.9002
																47.875	3.0112	47.875	0.8746			153	346.007	346.712	99.7967
																47.875	0.3866	47.875	3.0112			154	345.748	346.256	99.8533
																48.4167	0.0084	48.4167	0.8231			155	345.67	345.969	99.9134
																48.4167	1.2686	48.4167	0.009			156	346.039	346.001	100.011
																49	3.0137	49	0.8643			157	345.112	346.24	99.6742
																49	0.3947	49	3.0075			158	345.377	345.491	99.967
																49.5417	0.009	49.5417	0.811			159	345.972	346.43	99.8679
																49.5417	1.2764	49.5417	0.0084			160	345.644	346.172	99.8475
																50.125	3.0239	50.125	0.8588			161	345.649	345.652	99.9991
																50.125	0.3987	50.125	3.005			162	345.158	346.433	99.6321
																50.7083	0.0093	50.7083	0.8104			163	345.738	346.065	99.9055
																50.7083	1.2878	50.7083	0.0099			164	345.519	346.156	99.816
																51.25	3.0211	51.25	0.882			165	345.353	346.161	99.7664
																51.25	0.3971	51.25	3.0022			166	345.094	345.974	99.7458
																51.8333	0.009	51.8333	0.7989			167	345.778	345.756	100.006
																51.8333	1.2847	51.8333	0.0093			168	345.947	346.184	99.9315
																52.375	3.0193	52.375	0.8758			169	346.339	345.34	100.289
																52.375	0.3937	52.375	3.0103			170	345.382	346.426	99.6988
																52.9167	0.0087	52.9167	0.8057			171	345.54	345.69	99.9566
																52.9167	1.281	52.9167	0.0099			172	345.731	345.704	100.008
																53.5	3.0221	53.5	0.8879			173	345.551	345.406	100.042
																53.5	0.3974	53.5	3.0053			174	345.477	345.578	99.9705
																54.0417	0.0093	54.0417	0.8026			175	345.076	346.552	99.5741
																54.0417	1.2906	54.0417	0.0093			176	345.754	345.998	99.9296
																54.625	3.0246	54.625	0.8764			177	345.483	345.371	100.032
																54.625	0.3906	54.625	3.0019			178	346.021	346.248	99.9343
																55.2083	0.0087	55.2083	0.7977			179	345.767	345.468	100.087
																55.2083	1.2829	55.2083	0.0087			180	345.907	345.378	100.153
																55.75	3.0208	55.75	0.8702			181	345.503	346.19	99.8013
																55.75	0.3965	55.75	3.0004			182	345.689	345.437	100.073
																56.2917	0.009	56.2917	0.793			183	346.03	345.967	100.018
																56.2917	1.2875	56.2917	0.0099			184	345.89	346.076	99.9462
																56.875	3.0239	56.875	0.8898			185	346.139	345.763	100.109
																56.875	0.3947	56.875	3.0097			186	345.988	345.214	100.224
																57.4167	0.0087	57.4167	0.8073			187	345.757	346.012	99.9263
																57.4167	1.2804	57.4167	0.009			188	345.731	346.023	99.9157
																58	3.0233	58	0.878			189	345.584	346.254	99.8065
																58	0.3894	58	3.0087			190	345.543	346.236	99.7998
																58.5833	0.0087	58.5833	0.811			191	345.921	345.796	100.036
																58.5833	1.2733	58.5833	0.0087			192	345.499	346.095	99.8276
																59.125	3.018	59.125	0.8764			193	346.265	345.811	100.131
																59.125	0.39	59.125	3.0056			194	345.312	345.745	99.8745
																59.7083	0.0087	59.7083	0.793			195	345.621	345.671	99.9856
																59.7083	1.2813	59.7083	0.0084			196	346.06	346.046	100.004
																60.25	3.0258	60.25	0.873			197	345.184	345.526	99.9008
																60.25	0.3891	60.25	3.0019			198	345.484	345.77	99.9175
																60.8333	0.0084	60.8333	0.7893			199	345.104	345.169	99.981
																60.8333	1.2782	60.8333	0.0093			200	345.795	345.689	100.031
																61.375	3.0205	61.375	0.8898			201	345.559	345.343	100.062
																61.375	0.39	61.375	3.0094			202	345.778	345.094	100.198
																61.9583	0.0084	61.9583	0.8045			203	345.49	345.524	99.99
																61.9583	1.2844	61.9583	0.0087			204	345.632	345.925	99.9151
																62.5	3.0239	62.5	0.8746			205	345.254	346.053	99.7691
																62.5	0.3903	62.5	3.0137			206	344.949	346.445	99.5682
																63.0833	0.0084	63.0833	0.8119			207	345.619	345.406	100.062
																63.0833	1.2816	63.0833	0.0087			208	345.475	345.905	99.8756
																63.625	3.0224	63.625	0.8777			209	345.735	346.056	99.9073
																63.625	0.3903	63.625	3.0063			210	345.488	345.836	99.8994
																64.2083	0.0084	64.2083	0.7961			211	345.727	345.331	100.115
																64.2083	1.2922	64.2083	0.0099			212	345.281	346.159	99.7463
																64.75	3.0311	64.75	0.8994			213	345.051	345.498	99.8706
																64.75	0.3962	64.75	3.005			214	345.124	345.604	99.8611
																65.3333	0.0087	65.3333	0.7921			215	345.997	345.672	100.094
																65.3333	1.2897	65.3333	0.0093			216	345.621	346.17	99.8415
																65.875	3.0267	65.875	0.8932			217	345.441	345.098	100.099
																65.875	0.3934	65.875	3.0118			218	345.118	345.88	99.7797
																66.4583	0.0087	66.4583	0.8048			219	345.132	345.612	99.861
																66.4583	1.2922	66.4583	0.0087			220	345.329	345.471	99.9591
																67	3.0292	67	0.8836			221	345.991	345.059	100.27
																67	0.39	67	3.0081			222	345.441	345.736	99.9145
																67.5833	0.0084	67.5833	0.7974			223	344.823	345.433	99.8235
																67.5833	1.2965	67.5833	0.0099			224	345.283	346.447	99.6642
																68.125	3.0366	68.125	0.9028			225	345.55	346.136	99.8307
																68.125	0.3962	68.125	3.0004			226	345.718	345.841	99.9646
																68.7083	0.0093	68.7083	0.7788			227	345.296	345.976	99.8035
																68.7083	1.3083	68.7083	0.0087			228	345.954	345.883	100.021
																69.25	3.0394	69.25	0.8823			229	345.006	345.391	99.8886
																69.25	0.3956	69.25	3.0081			230	345.374	345.214	100.046
																69.8333	0.0093	69.8333	0.7899			231	344.951	345.484	99.8458
																69.8333	1.3303	69.8333	0.0096			232	344.876	345.798	99.7336
																70.375	3.0525	70.375	0.8978			233	345.169	345.962	99.7705
																70.375	0.4015	70.375	3.0134			234	344.952	345.388	99.8738
																70.9583	0.0093	70.9583	0.8101			235	345.329	345.384	99.984
																70.9583	1.3328	70.9583	0.0084			236	344.862	345.418	99.8392
																71.5417	3.0512	71.5417	0.8774			237	345.377	345.712	99.9032
																71.5417	0.4021	71.5417	3.0056			238	345.616	345.273	100.099
																72.0833	0.0096	72.0833	0.7884			239	344.906	345.782	99.7466
																72.0833	1.3377	72.0833	0.0093			240	345.087	345.204	99.9659
																72.6667	3.0531	72.6667	0.8894			241	345.446	346.234	99.7722
																72.6667	0.4005	72.6667	3.0118			242	345.408	345.891	99.8604
																73.2083	0.0099	73.2083	0.8017			243	345.479	345.873	99.8861
																73.2083	1.3427	73.2083	0.0099			244	345.503	345.618	99.9665
																73.7917	3.0583	73.7917	0.9009			245	345.677	345.162	100.149
																73.7917	0.3931	73.7917	3.0029			246	345.541	345.563	99.9938
																74.3333	0.0093	74.3333	0.7785			247	345.109	345.86	99.7827
																74.3333	1.3331	74.3333	0.009			248	345.672	345.822	99.9567
																74.9167	3.0497	74.9167	0.891			249	345.096	345.076	100.006
																74.9167	0.3869	74.9167	3.0097			250	344.86	345.746	99.7436
																75.4583	0.0087	75.4583	0.7958			251	344.748	345.169	99.8782
																75.4583	1.3263	75.4583	0.0096			252	345.573	345.202	100.107
																76.0417	3.0459	76.0417	0.8969			253	345.635	345.681	99.9867
																76.0417	0.3928	76.0417	3.0038			254	345.315	345.752	99.8735
																76.5833	0.0093	76.5833	0.7819			255	345.494	345.258	100.068
																76.5833	1.3362	76.5833	0.0087			256	344.898	345.66	99.7797
																77.1667	3.0528	77.1667	0.8857			257	345.497	345.26	100.068
																77.1667	0.3978	77.1667	3.0078			258	344.898	345.242	99.9005
																77.7083	0.0096	77.7083	0.7906			259	344.784	345.128	99.9005
																77.7083	1.3436	77.7083	0.009			260	344.898	345.443	99.8421
																78.2917	3.0574	78.2917	0.8929			261	345.134	345.97	99.7584
																78.2917	0.3993	78.2917	3.0128			262	345.353	345.504	99.9564
																78.8333	0.0093	78.8333	0.7964			263	344.831	345.637	99.7668
																78.8333	1.3551	78.8333	0.0093			264	345.724	345.287	100.126
																79.4167	3.0621	79.4167	0.8919			265	345.352	345.543	99.9446
																79.4167	0.3978	79.4167	3.001			266	345.669	345.099	100.165
																79.9583	0.0096	79.9583	0.7785			267	345.989	345.09	100.26
																79.9583	1.3601	79.9583	0.0084			268	345.117	345.373	99.926
																80.5417	3.0642	80.5417	0.8839			269	346.057	345.155	100.261
																80.5417	0.3903	80.5417	3.0112			270	344.823	345.435	99.8227
																81.0833	0.0093	81.0833	0.7819			271	344.977	345.226	99.9281
																81.0833	1.3588	81.0833	0.0087			272	345.412	345.599	99.9462
																81.6667	3.0655	81.6667	0.8898			273	344.9	345.482	99.8318
																81.6667	0.3897	81.6667	3.001			274	345.541	345.787	99.9289
																82.25	0.0096	82.25	0.7673			275	344.571	344.841	99.9217
																82.25	1.3684	82.25	0.0096			276	345.306	345.486	99.948
																82.75	3.0025	82.75	0.9059			277	345.014	345.474	99.8666
																82.75	0.35	82.75	3.0087			278	345.184	345.105	100.023
																83.2917	0.0059	83.2917	0.7825			279	345.241	345.802	99.8378
																83.2917	1.2788	83.2917	0.0087			280	345.373	345.21	100.047
																83.875	3.0199	83.875	0.8913			281	344.832	344.93	99.9715
																83.875	0.3643	83.875	3.0149			282	345.229	344.995	100.068
																84.4167	0.0065	84.4167	0.7949			283	345.073	345.364	99.9157
																84.4167	1.2869	84.4167	0.0093			284	345.044	345.235	99.9446
																85	3.027	85	0.8991			285	345.736	345.608	100.037
																85	0.372	85	3.005			286	344.873	344.956	99.9761
																85.5417	0.0068	85.5417	0.776			287	345.225	345.586	99.8955
																85.5417	1.2869	85.5417	0.0099			288	344.929	345.073	99.9584
																86.125	3.0273	86.125	0.9068			289	345.453	345.391	100.018
																86.125	0.373	86.125	3.01			290	344.894	344.927	99.9905
																86.6667	0.0071	86.6667	0.7902			291	345.582	345.637	99.984
																86.6667	1.3052	86.6667	0.0087			292	345.126	345.355	99.9337
																87.25	3.036	87.25	0.8919			293	345.495	345.042	100.131
																87.25	0.3819	87.25	3.0004			294	345.122	345.04	100.024
																87.8333	0.0078	87.8333	0.7654			295	344.604	344.874	99.9218
																87.8333	1.3033	87.8333	0.0093			296	345.257	345.188	100.02
																88.375	3.0407	88.375	0.9012			297	345.312	345.477	99.9522
																88.375	0.3795	88.375	3.006			298	345.125	344.894	100.067
																88.9583	0.0081	88.9583	0.7797			299	345.081	345.664	99.8315
																88.9583	1.316	88.9583	0.0099			300	345.5	345.108	100.114
																89.5	3.0425	89.5	0.9093			301	345.555	344.885	100.194
																89.5	0.373	89.5	3.0118			302	344.82	345.449	99.8178
																90.0833	0.0074	90.0833	0.7921			303	344.975	345.66	99.8016
																90.0833	1.3142	90.0833	0.0087			304	345.205	345.888	99.8026
																90.625	3.0444	90.625	0.8891			305	345.132	345.116	100.005
																90.625	0.3813	90.625	3.0004			306	344.925	345.388	99.8662
																91.2083	0.0084	91.2083	0.7707			307	345.093	345.149	99.9838
																91.2083	1.325	91.2083	0.009			308	345.62	345.321	100.087
																91.75	3.0568	91.75	0.8994			309	344.881	345.264	99.8891
																91.75	0.39	91.75	3.0066			310	344.827	345.229	99.8836
																92.3333	0.0087	92.3333	0.7834			311	345.113	345.101	100.003
																92.3333	1.3508	92.3333	0.0096			312	345.38	344.949	100.125
																92.9167	3.0621	92.9167	0.9065			313	345.257	345.442	99.9464
																92.9167	0.3919	92.9167	3.0115			314	344.61	345.218	99.8238
																93.4583	0.0093	93.4583	0.7912			315	345.044	345.022	100.007
																93.4583	1.3644	93.4583	0.0087			316	344.969	345.764	99.7699
																94	3.0658	94	0.8913			317	344.987	345.452	99.8654
																94	0.3826	94	3.0053			318	345.641	345.012	100.182
																94.5833	0.0084	94.5833	0.7744			319	344.803	345.484	99.803
																94.5833	1.3486	94.5833	0.0093			320	345.244	345.339	99.9722
																95.1667	3.0618	95.1667	0.9006			321	345.212	345.656	99.8715
																95.1667	0.3844	95.1667	3.0091			322	345.214	346.046	99.7597
																95.7083	0.0087	95.7083	0.7803			323	345.126	345.713	99.8303
																95.7083	1.3604	95.7083	0.0099			324	345.472	345.72	99.9284
																96.25	3.0645	96.25	0.9139			325	345.26	345.062	100.057
																96.25	0.3838	96.25	3.0153			326	344.874	344.904	99.9912
																96.8333	0.0087	96.8333	0.7971			327	344.594	345.565	99.7189
																96.8333	1.3731	96.8333	0.0087			328	344.968	345.75	99.774
																97.375	3.0707	97.375	0.8935			329	345.116	344.905	100.061
																97.375	0.3838	97.375	3.0047			330	345.717	345.131	100.17
																97.9583	0.0087	97.9583	0.7685			331	345.45	344.821	100.182
																97.9583	1.3697	97.9583	0.0087			332	345.642	345.208	100.126
																98.5	3.067	98.5	0.9028			333	344.652	345.845	99.6553
																98.5	0.3819	98.5	3.0094			334	344.786	345.311	99.8481
																99.0833	0.009	99.0833	0.7791			335	345.766	344.895	100.253
																99.0833	1.3768	99.0833	0.0093			336	345.201	345.215	99.9962
																99.625	3.0695	99.625	0.9071			337	345.593	345.162	100.125
																99.625	0.3844	99.625	3.0134			338	345.272	345.7	99.8764
																100.208	0.0087	100.208	0.7834			339	344.814	345.803	99.7138
																100.208	1.3756	100.208	0.0096			340	345.071	345.145	99.9787
																100.75	3.0683	100.75	0.9121			341	345.389	345.33	100.017
																100.75	0.3816	100.75	3.0013			342	345.551	345.302	100.072
																101.333	0.0087	101.333	0.7605			343	344.614	345.701	99.6858
																101.333	1.3836	101.333	0.0084			344	345.714	344.932	100.227
																101.833	3.0013	101.833	0.8953			345	345.059	345.302	99.9296
																101.833	0.3296	101.833	3.0091			346	344.743	344.843	99.9711
																102.333	0.0096	102.333	0.7713			347	344.969	345.477	99.8529
																102.333	1.4041	102.333	0.0093			348	345.083	344.882	100.058
																102.833	3.0165	102.833	0.908			349	344.738	344.604	100.039
																102.833	0.3435	102.833	3.0153			350	345.221	345.134	100.025
																103.417	0.0053	103.417	0.7924			351	344.516	345.357	99.7567
																103.417	1.2993	103.417	0.0096			352	344.695	344.671	100.007
																103.958	3.0335	103.958	0.9149			353	344.861	345.526	99.8075
																103.958	0.3599	103.958	3.0032			354	344.678	345.147	99.8642
																104.542	0.0062	104.542	0.7608			355	345.202	345.499	99.9141
																104.542	1.3142	104.542	0.0084			356	344.589	344.579	100.003
																105.083	3.041	105.083	0.8981			357	344.804	345.454	99.8116
																105.083	0.3627	105.083	3.0103			358	344.879	345.487	99.8241
																105.667	0.0065	105.667	0.7791			359	345.417	345.402	100.004
																105.667	1.3179	105.667	0.009			360	345.146	344.828	100.092
																106.208	3.0435	106.208	0.9053			361	344.663	345.578	99.7353
																106.208	0.3658	106.208	3.0156			362	344.61	345.624	99.7066
																106.792	0.0068	106.792	0.7921			363	345.732	345.791	99.9829
																106.792	1.3281	106.792	0.0096			364	344.87	345.373	99.8543
																107.333	3.0515	107.333	0.9099			365	344.75	345.152	99.8836
																107.333	0.3711	107.333	3.0022			366	345.417	345.08	100.098
																107.917	0.0068	107.917	0.762			367	344.809	344.887	99.9774
																107.917	1.3309	107.917	0.0087			368	345.555	345.583	99.9919
																108.458	3.0503	108.458	0.8991			369	344.729	345.379	99.812
																108.458	0.3674	108.458	3.0094			370	344.847	344.751	100.028
																109.042	0.0071	109.042	0.776			371	345.039	345.107	99.9804
																109.042	1.3427	109.042	0.009			372	344.998	344.928	100.02
																109.583	3.0552	109.583	0.9049			373	345.471	345.734	99.924
																109.583	0.3714	109.583	3.0146			374	344.871	345.218	99.8992
																110.125	0.0071	110.125	0.7813			375	345.072	345.294	99.9356
																110.125	1.3433	110.125	0.0093			376	345.402	345.902	99.8555
																110.708	3.0556	110.708	0.913			377	345.455	345.168	100.083
																110.708	0.3671	110.708	3.0047			378	344.804	345.578	99.7762
																111.25	0.0068	111.25	0.7642			379	345.777	344.674	100.32
																111.25	1.352	111.25	0.0084			380	344.67	344.877	99.9399
																111.833	3.0652	111.833	0.8963			381	345.071	344.737	100.097
																111.833	0.3742	111.833	3.0106			382	344.764	344.815	99.9851
																112.417	0.0074	112.417	0.7813			383	345.193	345.409	99.9374
																112.417	1.3663	112.417	0.0093			384	344.703	345.455	99.7824
																112.958	3.0686	112.958	0.9096			385	344.865	345.249	99.8887
																112.958	0.3736	112.958	3.0032			386	345.025	344.934	100.026
																113.542	0.0078	113.542	0.7639			387	345.113	344.964	100.043
																113.542	1.3681	113.542	0.0099			388	345.528	344.853	100.196
																114.083	3.0695	114.083	0.9192			389	345.51	345.355	100.045
																114.083	0.3692	114.083	3.0081			390	344.91	345.011	99.9706
																114.667	0.0078	114.667	0.7605			391	344.814	345.214	99.8841
																114.667	1.3734	114.667	0.0084			392	345.449	345.4	100.014
																115.167	3.0025	115.167	0.9018			393	344.923	345.614	99.8
																115.167	0.3258	115.167	3.0146			394	344.951	345.908	99.7232
																115.667	0.009	115.667	0.7853			395	344.982	345.482	99.855
																115.667	1.4072	115.667	0.009			396	344.997	345.531	99.8454
																116.208	3.0165	116.208	0.8808			397	345.073	344.879	100.056
																116.208	0.3364	116.208	3.0097			398	345.614	344.728	100.257
																116.708	0.0093	116.708	0.7688			399	345.023	344.91	100.033
																116.708	1.4239	116.708	0.0084			400	344.945	344.779	100.048
																117.208	3.0258	117.208	0.9018			401	344.73	344.941	99.9389
																117.208	0.3398	117.208	3.0004			402	344.486	345.37	99.7442
																117.708	0.0096	117.708	0.7543			403	344.861	345.545	99.802
																117.708	1.4292	117.708	0.0093			404	344.656	344.771	99.9665
																118.208	3.0273	118.208	0.9173			405	345.094	345.189	99.9723
																118.208	0.342	118.208	3.0053			406	344.992	344.687	100.088
																118.792	0.0047	118.792	0.7586			407	345.318	345.901	99.8316
																118.792	1.3083	118.792	0.0096			408	345.396	345.115	100.081
																119.333	3.0388	119.333	0.9201			409	345.006	344.991	100.004
																119.333	0.35	119.333	3.0115			410	344.347	345.318	99.7187
																119.917	0.0053	119.917	0.7685			411	345.088	345.524	99.8739
																119.917	1.3114	119.917	0.0087			412	344.712	345.325	99.8223
																120.458	3.0413	120.458	0.9056			413	345.269	345.048	100.064
																120.458	0.3562	120.458	3.0007			414	344.727	345.31	99.831
																121.042	0.0059	121.042	0.7512			415	344.982	344.849	100.039
																121.042	1.3253	121.042	0.009			416	344.735	345.265	99.8465
																121.583	3.0537	121.583	0.9115			417	345.113	344.949	100.048
																121.583	0.3621	121.583	3.0047			418	345.166	345.292	99.9635
																122.167	0.0062	122.167	0.7552			419	344.659	345.016	99.8966
																122.167	1.3396	122.167	0.0093			420	344.571	345.805	99.6433
																122.708	3.0587	122.708	0.9183			421	344.483	345.406	99.7329
																122.708	0.363	122.708	3.0103			422	344.62	345.331	99.7941
																123.292	0.0065	123.292	0.7626			423	344.481	345.784	99.6233
																123.292	1.3498	123.292	0.0099			424	344.289	344.984	99.7985
																123.833	3.0602	123.833	0.9263			425	345.235	344.815	100.122
																123.833	0.3637	123.833	3.0156			426	345.223	345.101	100.035
																124.417	0.0062	124.417	0.7775			427	345.277	345.102	100.051
																124.417	1.3545	124.417	0.0099			428	344.933	345.009	99.978
																124.958	3.0639	124.958	0.9285			429	345.143	344.955	100.054
																124.958	0.3587	124.958	3.0016			430	344.784	344.626	100.046
																125.542	0.0059	125.542	0.7447			431	344.977	344.884	100.027
																125.542	1.3511	125.542	0.009			432	344.482	345.049	99.8358
																126.083	3.0633	126.083	0.9118			433	345.413	345.336	100.022
																126.083	0.3637	126.083	3.0069			434	344.931	345.176	99.9291
																126.667	0.0065	126.667	0.7577			435	345.023	344.835	100.054
																126.667	1.3647	126.667	0.0093			436	344.898	345.466	99.8356
																127.208	3.0673	127.208	0.9183			437	344.526	345.047	99.8491
																127.208	0.363	127.208	3.0128			438	345.415	344.78	100.184
																127.792	0.0062	127.792	0.7766			439	344.441	345.042	99.8256
																127.792	1.3678	127.792	0.0084			440	345.167	345.193	99.9925
																128.375	3.067	128.375	0.9003			441	344.768	344.914	99.9574
																128.375	0.3587	128.375	3.0025			442	345.525	345.407	100.034
																128.917	0.0065	128.917	0.7493			443	345.104	345.229	99.9638
																128.917	1.3802	128.917	0.009			444	345.408	345.35	100.017
																129.417	3.0001	129.417	0.9133			445	344.3	345.137	99.7575
																129.417	0.3153	129.417	3.0103			446	344.971	344.699	100.079
																129.917	0.0078	129.917	0.7648			447	344.929	345.116	99.946
																129.917	1.4149	129.917	0.0096			448	344.538	344.976	99.8728
																130.458	3.0215	130.458	0.9251			449	344.799	344.902	99.9702
																130.458	0.3286	130.458	3.014			450	345.254	345.341	99.9747
																130.958	0.009	130.958	0.7747			451	344.412	345.787	99.6024
																130.958	1.4292	130.958	0.0087			452	345.214	344.652	100.163
																131.458	3.0304	131.458	0.9068			453	345.179	345.119	100.017
																131.458	0.3336	131.458	3.0025			454	344.323	344.371	99.9861
																131.958	0.0093	131.958	0.7459			455	344.693	344.599	100.027
																131.958	1.4562	131.958	0.0087			456	345.122	344.948	100.051
																132.458	3.0388	132.458	0.913			457	344.337	345.442	99.68
																132.458	0.3358	132.458	3.0087			458	344.86	345.243	99.889
																132.958	0.0087	132.958	0.7586			459	344.582	345.105	99.8484
																132.958	1.4509	132.958	0.009			460	344.66	344.587	100.021
																133.5	3.0382	133.5	0.9136			461	344.139	345.052	99.7355
																133.5	0.3358	133.5	3.01			462	344.956	345.328	99.8921
																134	0.0084	134	0.7676			463	345.231	345.094	100.04
																134	1.445	134	0.0096			464	345.047	345.168	99.9649
																134.5	3.0388	134.5	0.9223			465	345.181	345.515	99.9033
																134.5	0.3354	134.5	3.0153			466	344.871	344.636	100.068
																135	0.0093	135	0.7707			467	344.948	345.028	99.9769
																135	1.4645	135	0.0084			468	344.302	345.124	99.7618
																135.5	3.0475	135.5	0.9028			469	345.501	344.882	100.18
																135.5	0.337	135.5	3.0013			470	344.666	345.053	99.888
																136.042	0.0096	136.042	0.7487			471	344.609	344.873	99.9234
																136.042	1.4779	136.042	0.009			472	344.772	345.252	99.8611
																136.542	3.0509	136.542	0.9139			473	345.246	345.144	100.03
																136.542	0.3401	136.542	3.0112			474	345.024	345.369	99.8999
																137.042	0.0096	137.042	0.7648			475	344.803	344.691	100.032
																137.042	1.4881	137.042	0.0099			476	345.022	345.146	99.964
																137.542	3.0552	137.542	0.9223			477	345.132	345.294	99.9531
																137.542	0.3364	137.542	3.0146			478	345.185	344.845	100.098
																138.042	0.0096	138.042	0.7716			479	344.665	345.182	99.8502
																138.042	1.4999	138.042	0.0099			480	344.814	345.025	99.939
																138.542	3.0608	138.542	0.9273			481	344.93	345.571	99.8145
																138.542	0.3404	138.542	3.0146			482	344.438	344.77	99.9036
																139.083	0.0096	139.083	0.7654			483	344.491	345.025	99.845
																139.083	1.4893	139.083	0.0084			484	344.561	344.725	99.9525
																139.583	3.054	139.583	0.9025			485	344.758	344.891	99.9614
																139.583	0.3342	139.583	3.0022			486	344.064	344.721	99.8094
																140.083	0.009	140.083	0.7453			487	344.994	344.975	100.006
																140.083	1.4952	140.083	0.0087			488	344.4	345.037	99.8154
																140.583	3.0593	140.583	0.9108			489	344.39	344.972	99.8312
																140.583	0.3373	140.583	3.0087			490	344.649	345.01	99.8953
																141.083	0.0096	141.083	0.7602			491	344.948	345.127	99.9483
																141.083	1.5086	141.083	0.0093			492	344.693	344.785	99.9732
																141.583	3.0627	141.583	0.9173			493	344.988	345.402	99.8801
																141.583	0.332	141.583	3.0125			494	344.592	345.262	99.8059
																142.125	0.009	142.125	0.7657			495	344.637	345.259	99.8198
																142.125	1.5027	142.125	0.0096			496	344.472	345.27	99.7689
																142.625	3.0602	142.625	0.9217			497	344.668	344.585	100.024
																142.625	0.3299	142.625	3.0115			498	345.039	344.891	100.043
																143.125	0.009	143.125	0.767			499	344.775	345.318	99.8426
																143.125	1.5051	143.125	0.0093			500	345.118	345.219	99.9708
																143.625	3.0602	143.625	0.918			501	344.371	344.719	99.8992
																143.625	0.3336	143.625	3.0134			502	344.318	344.518	99.9418
																144.125	0.0093	144.125	0.7667			503	344.516	345.145	99.8176
																144.125	1.5188	144.125	0.0093			504	344.842	344.741	100.029
																144.625	3.0658	144.625	0.9173			505	345.254	344.438	100.237
																144.625	0.3367	144.625	3.0159			506	344.116	344.741	99.8186
																145.167	0.0093	145.167	0.7778			507	344.955	344.545	100.119
																145.167	1.5324	145.167	0.0096			508	344.491	345.007	99.8504
																145.667	3.0723	145.667	0.9189			509	344.494	344.991	99.8559
																145.667	0.3389	145.667	3.0156			510	345.254	344.981	100.079
																146.167	0.0096	146.167	0.7707			511	344.765	345.237	99.8632
																146.167	1.5448	146.167	0.0096			512	344.533	345.22	99.801
																146.625	3.005	146.625	0.9201			513	345.027	345.129	99.9705
																146.625	0.293	146.625	3.0165			514	344.38	344.656	99.9198
																147.125	0.0059	147.125	0.7738			515	344.357	344.761	99.8829
																147.125	1.4224	147.125	0.0099			516	344.213	345.496	99.6285
																147.625	3.0277	147.625	0.926			517	345.027	345.065	99.989
																147.625	0.3088	147.625	3.0053			518	344.765	345.168	99.8832
																148.125	0.0065	148.125	0.7512			519	344.785	344.746	100.011
																148.125	1.4379	148.125	0.0084			520	344.384	344.752	99.8933
																148.625	3.0332	148.625	0.9084			521	344.702	344.491	100.061
																148.625	0.3141	148.625	3.0125			522	344.587	345	99.8805
																149.167	0.0071	149.167	0.7571			523	344.334	344.441	99.969
																149.167	1.4565	149.167	0.0093			524	344.434	345.08	99.8131
																149.667	3.041	149.667	0.9195			525	344.497	345.158	99.8086
																149.667	0.3199	149.667	3.0149			526	344.967	345.165	99.9427
																150.167	0.0078	150.167	0.7688			527	345.045	344.758	100.083
																150.167	1.4692	150.167	0.0093			528	344.168	344.725	99.8385
																150.667	3.0463	150.667	0.9214			529	344.415	344.656	99.9302
																150.667	0.3224	150.667	3.0168			530	344.373	344.864	99.8576
																151.167	0.0081	151.167	0.7744			531	344.501	344.835	99.9032
																151.167	1.4825	151.167	0.0096			532	344.314	345.127	99.7646
																151.667	3.0546	151.667	0.9276			533	344.855	344.373	100.14
																151.667	0.3243	151.667	3.0038			534	344.432	345.27	99.7574
																152.167	0.0081	152.167	0.7465			535	344.646	344.381	100.077
																152.167	1.4996	152.167	0.0093			536	344.619	344.554	100.019
																152.708	3.0602	152.708	0.918			537	344.768	344.992	99.9352
																152.708	0.3286	152.708	3.0035			538	344.915	345.352	99.8736
																153.208	0.0084	153.208	0.7465			539	344.619	345.092	99.8629
																153.208	1.5101	153.208	0.0084			540	345.107	344.812	100.085
																153.708	3.0642	153.708	0.9056			541	344.526	344.983	99.8676
																153.708	0.3299	153.708	3.0075			542	344.605	345.277	99.8056
																154.208	0.0087	154.208	0.7543			543	344.919	345.242	99.9063
																154.208	1.5334	154.208	0.0084			544	344.459	344.386	100.021
																154.708	3.0729	154.708	0.9105			545	344.693	344.814	99.965
																154.708	0.3302	154.708	3.0097			546	344.768	344.802	99.99
																155.25	0.0084	155.25	0.7564			547	344.738	344.43	100.089
																155.25	1.5163	155.25	0.0087			548	345.155	345.038	100.034
																155.75	3.0649	155.75	0.913			549	344.659	344.031	100.182
																155.75	0.3286	155.75	3.0115			550	344.262	344.388	99.9635
																156.25	0.0087	156.25	0.7586			551	345.097	344.44	100.191
																156.25	1.5365	156.25	0.009			552	344.771	344.349	100.123
																156.708	3.0035	156.708	0.9167			553	343.91	344.831	99.7329
																156.708	0.283	156.708	3.0019			554	344.158	344.338	99.9476
																157.208	0.0047	157.208	0.7382			555	344.535	344.07	100.135
																157.208	1.4165	157.208	0.0096			556	344.473	344.484	99.9968
																157.708	3.0264	157.708	0.9322			557	344.957	344.571	100.112
																157.708	0.3054	157.708	3.0056			558	344.663	344.822	99.954
																158.25	0.0062	158.25	0.7459			559	344.363	344.966	99.8251
																158.25	1.4552	158.25	0.0087			560	344.357	344.62	99.9235
																158.75	3.0416	158.75	0.9105			561	344.173	345.04	99.7485
																158.75	0.3113	158.75	3.0143			562	345.075	344.219	100.249
																159.25	0.0065	159.25	0.7651			563	343.844	344.747	99.7379
																159.25	1.4692	159.25	0.009			564	344.748	344.065	100.199
																159.75	3.0456	159.75	0.9167			565	344.756	344.385	100.108
																159.75	0.3137	159.75	3.0041			566	344.481	344.759	99.9195
																160.25	0.0065	160.25	0.7434			567	344.809	344.656	100.045
																160.25	1.4757	160.25	0.0096			568	345.12	344.445	100.196
																160.75	3.0487	160.75	0.9341			569	344.549	344.93	99.8895
																160.75	0.3134	160.75	3.01			570	344.896	344.826	100.02
																161.292	0.0068	161.292	0.7468			571	345.162	344.804	100.104
																161.292	1.476	161.292	0.0084			572	344.373	345.262	99.7426
																161.792	3.0478	161.792	0.9077			573	344.398	344.544	99.9577
																161.792	0.3137	161.792	3.0146			574	344.074	345.201	99.6736
																162.292	0.0071	162.292	0.767			575	344.823	344.291	100.155
																162.292	1.4989	162.292	0.009			576	344.302	344.966	99.8078
																162.792	3.0621	162.792	0.8867			577	344.475	344.984	99.8527
																162.792	0.3209	162.792	3.0097			578	344.989	345.078	99.9741
																163.292	0.0074	163.292	0.7595			579	344.468	344.501	99.9904
																163.292	1.5008	163.292	0.0087			580	344.29	344.788	99.8556
																163.833	3.0621	163.833	0.9189			581	344.356	344.972	99.8213
																163.833	0.3153	163.833	3.0016			582	345.06	344.366	100.201
																164.333	0.0074	164.333	0.7347			583	344.283	344.598	99.9087
																164.333	1.5132	164.333	0.009			584	344.285	345.122	99.7576
																164.833	3.0636	164.833	0.922			585	344.122	345.026	99.7378
																164.833	0.3234	164.833	3.0035			586	344.837	344.924	99.9747
																165.333	0.0078	165.333	0.7444			587	344.922	344.684	100.069
																165.333	1.5321	165.333	0.0096			588	344.348	344.824	99.862
																165.833	3.0707	165.833	0.9319			589	344.782	345.353	99.8346
																165.833	0.3255	165.833	3.0087			590	344.603	344.526	100.022
																166.333	0.0078	166.333	0.7512			591	345.078	344.316	100.221
																166.333	1.5374	166.333	0.0084			592	344.449	344.897	99.8701
																166.792	3.0004	166.792	0.9093			593	344.032	344.692	99.8085
																166.792	0.2734	166.792	3.0134			594	344.852	344.559	100.085
																167.25	0.009	167.25	0.7642			595	344.731	345.245	99.8511
																167.25	1.574	167.25	0.0087			596	344.348	344.57	99.9355
																167.708	3.0162	167.708	0.9198			597	344.979	344.739	100.07
																167.708	0.284	167.708	3.0007			598	344.655	345.176	99.8491
																168.167	0.0099	168.167	0.7351			599	344.032	345.183	99.6665
																168.167	1.596	168.167	0.0093			600	344.904	344.523	100.111
																168.583	3.028	168.583	0.9239			601	344.298	344.331	99.9905
																168.583	0.2923	168.583	3.0029			602	344.16	344.755	99.8274
																169.125	0.0053	169.125	0.7285			603	344.425	345.105	99.803
																169.125	1.4562	169.125	0.0096			604	344.785	345.209	99.8774
																169.625	3.0453	169.625	0.9288			605	344.895	344.333	100.163
																169.625	0.3054	169.625	3.0112			606	345.108	344.801	100.089
																170.125	0.0059	170.125	0.7537			607	344.684	344.675	100.003
																170.125	1.4667	170.125	0.0084			608	344.888	344.303	100.17
																170.625	3.0481	170.625	0.9071			609	344.143	344.867	99.79
																170.625	0.3057	170.625	3.0112			610	344.695	344.98	99.9173
																171.167	0.0062	171.167	0.7611			611	344.274	345.125	99.7537
																171.167	1.4763	171.167	0.0084			612	344.346	345.149	99.7673
																171.667	3.0512	171.667	0.909			613	345.019	344.563	100.132
																171.667	0.31	171.667	3.0153			614	344.258	344.585	99.9052
																172.167	0.0068	172.167	0.7592			615	344.964	345.086	99.9647
																172.167	1.4921	172.167	0.0087			616	344.416	344.732	99.9084
																172.667	3.0608	172.667	0.9124			617	344.613	344.71	99.9719
																172.667	0.3187	172.667	3.014			618	344.34	344.618	99.9192
																173.167	0.0068	173.167	0.7608			619	344.62	344.954	99.903
																173.167	1.5058	173.167	0.0087			620	344.868	344.943	99.9783
																173.708	3.0701	173.708	0.9136			621	345.278	345.235	100.013
																173.708	0.3193	173.708	3.0056			622	344.828	344.771	100.017
																174.208	0.0074	174.208	0.7394			623	344.849	345.004	99.9551
																174.208	1.5361	174.208	0.0093			624	344.998	345.263	99.9232
																174.708	3.0717	174.708	0.9263			625	344.921	345.032	99.968
																174.708	0.3203	174.708	3.0044			626	344.318	345.128	99.7655
																175.208	0.0074	175.208	0.7468			627	344.852	345.018	99.952
																175.208	1.5405	175.208	0.0093			628	344.728	345.226	99.8558
																175.667	3.0035	175.667	0.9239			629	344.45	344.744	99.9147
																175.667	0.2741	175.667	3.0053			630	344.097	345.157	99.6928
																176.125	0.0087	176.125	0.7385			631	344.745	344.948	99.9413
																176.125	1.5802	176.125	0.0096			632	344.466	344.814	99.8991
																176.583	3.023	176.583	0.9297			633	344.029	344.571	99.8428
																176.583	0.284	176.583	3.0097			634	344.21	344.443	99.9325
																177	0.0096	177	0.7462			635	344.139	344.456	99.9081
																177	1.6199	177	0.0084			636	343.79	344.307	99.8498
																177.458	3.0329	177.458	0.9084			637	344.199	344.877	99.8033
																177.458	0.2886	177.458	3.001			638	344.205	344.816	99.8227
																177.917	0.0099	177.917	0.7385			639	344.693	344.263	100.125
																177.917	1.6304	177.917	0.0093			640	344.595	344.983	99.8876
																178.375	3.0376	178.375	0.9273			641	344.928	344.878	100.015
																178.375	0.288	178.375	3.0072			642	344.457	344.986	99.8466
																178.833	0.0099	178.833	0.7375			643	344.15	344.241	99.9738
																178.833	1.645	178.833	0.0096			644	344.637	344.791	99.9555
																179.25	3.0435	179.25	0.9291			645	343.775	344.683	99.7367
																179.25	0.2958	179.25	3.0094			646	344.46	344.927	99.8646
																179.792	0.0053	179.792	0.7484			647	344.822	344.746	100.022
																179.792	1.4903	179.792	0.0099			648	344.959	344.556	100.117
																180.292	3.0624	180.292	0.9372			649	344.763	345.193	99.8752
																180.292	0.3075	180.292	3.0149			650	344.424	345.058	99.8162
																180.792	0.0065	180.792	0.7636			651	345.155	344.702	100.131
																180.792	1.5172	180.792	0.0087			652	345.016	345.158	99.9589
																181.292	3.0686	181.292	0.9149			653	344.617	345.017	99.8839
																181.292	0.3088	181.292	3.0032			654	344.617	344.72	99.9701
																181.792	0.0065	181.792	0.7372			655	344.385	345.157	99.7762
																181.792	1.529	181.792	0.0093			656	345.136	344.379	100.22
																182.25	3.0007	182.25	0.9288			657	344.917	345.13	99.9382
																182.25	0.2654	182.25	3.0094			658	344.921	344.963	99.9878
																182.708	0.0081	182.708	0.7447			659	345.006	345.31	99.9119
																182.708	1.5709	182.708	0.0099			660	344.726	344.41	100.092
																183.167	3.0149	183.167	0.9363			661	344.749	345.055	99.9112
																183.167	0.2731	183.167	3.0112			662	344.223	345.196	99.7182
																183.583	0.0087	183.583	0.7546			663	344.832	344.133	100.203
																183.583	1.5929	183.583	0.0099			664	344.879	344.489	100.113
																184.042	3.0255	184.042	0.9313			665	344.706	344.569	100.04
																184.042	0.2781	184.042	3.0134			666	344.655	345.028	99.8919
																184.5	0.0084	184.5	0.7543			667	344.051	344.755	99.7958
																184.5	1.6056	184.5	0.0099			668	344.455	344.28	100.051
																184.958	3.028	184.958	0.9332			669	345.102	344.538	100.164
																184.958	0.284	184.958	3.0143			670	344.447	345.118	99.8055
																185.417	0.009	185.417	0.7602			671	345.12	345.129	99.9972
																185.417	1.6127	185.417	0.0087			672	344.253	345.067	99.7643
																185.875	3.0335	185.875	0.8863			673	344.766	344.878	99.9673
																185.875	0.2827	185.875	3.0109			674	344.328	344.356	99.992
																186.292	0.0096	186.292	0.753			675	344.944	345.022	99.9772
																186.292	1.6304	186.292	0.0096			676	344.481	344.187	100.085
																186.75	3.0413	186.75	0.9356			677	344.157	344.868	99.7936
																186.75	0.2914	186.75	3.0115			678	344.663	344.979	99.9085
																187.208	0.0096	187.208	0.7549			679	345.264	344.372	100.259
																187.208	1.6524	187.208	0.0084			680	344.782	344.517	100.077
																187.667	3.0472	187.667	0.9093			681	344.574	344.42	100.045
																187.667	0.2896	187.667	3.0038			682	343.924	345.223	99.6238
																188.083	0.0099	188.083	0.7366			683	344.842	344.314	100.153
																188.083	1.6639	188.083	0.0087			684	344.938	344.402	100.156
																188.542	3.0525	188.542	0.9198			685	344.943	344.75	100.056
																188.542	0.2892	188.542	3.0066			686	344.625	345.247	99.8199
																189	0.0099	189	0.7465			687	344.23	344.081	100.043
																189	1.675	189	0.0093			688	344.337	344.908	99.8346
																189.458	3.0559	189.458	0.926			689	344.845	344.602	100.071
																189.458	0.2914	189.458	3.0078			690	343.783	345.079	99.6243
																189.958	0.005	189.958	0.7413			691	344.266	344.548	99.9181
																189.958	1.5197	189.958	0.0093			692	344.094	344.878	99.7726
																190.458	3.072	190.458	0.9279			693	344.806	344.22	100.17
																190.458	0.3057	190.458	3.0131			694	344.018	344.661	99.8135
																190.958	0.0059	190.958	0.7592			695	344.788	344.985	99.9429
																190.958	1.542	190.958	0.0096			696	344.228	344.905	99.8037
																191.417	3.0035	191.417	0.9319			697	344.79	344.599	100.055
																191.417	0.2564	191.417	3.0143			698	344.988	344.295	100.201
																191.875	0.0071	191.875	0.7589			699	344.374	344.032	100.099
																191.875	1.5755	191.875	0.0084			700	344.984	344.518	100.135
																192.333	3.0168	192.333	0.913			701	344.472	344.226	100.072
																192.333	0.2657	192.333	3.0019			702	344.068	344.749	99.8025
																192.792	0.0074	192.792	0.7332			703	344.155	344.739	99.8307
																192.792	1.6146	192.792	0.0084			704	344.804	344.67	100.039
																193.25	3.0348	193.25	0.917			705	344.69	345.172	99.8601
																193.25	0.2809	193.25	3.0053			706	344.039	344.793	99.7812
																193.667	0.0084	193.667	0.7409			707	344.51	345.102	99.8286
																193.667	1.6347	193.667	0.009			708	344.28	344.697	99.879
																194.125	3.0394	194.125	0.9257			709	344.162	344.374	99.9385
																194.125	0.279	194.125	3.0106			710	344.326	344.174	100.044
																194.583	0.0087	194.583	0.7509			711	344.43	344.917	99.8588
																194.583	1.6496	194.583	0.0096			712	344.789	345.115	99.9056
																195.042	3.0487	195.042	0.9304			713	344.681	344.524	100.046
																195.042	0.2818	195.042	3.0146			714	344.63	344.959	99.9045
																195.5	0.0087	195.5	0.7537			715	344.041	344.726	99.8014
																195.5	1.645	195.5	0.0096			716	344.843	344.326	100.15
																195.958	3.0472	195.958	0.9335			717	344.316	344.755	99.8726
																195.958	0.2846	195.958	3.0019			718	344.862	344.643	100.064
																196.375	0.009	196.375	0.7329			719	344.108	344.393	99.9172
																196.375	1.6695	196.375	0.0087			720	344.192	345.153	99.7214
																196.833	3.0559	196.833	0.9245			721	345.267	344.151	100.324
																196.833	0.2824	196.833	3.0087			722	344.44	344.118	100.093
																197.292	0.009	197.292	0.7471			723	344.677	344.791	99.9671
																197.292	1.6592	197.292	0.0093			724	344.779	344.895	99.9666
																197.75	3.05	197.75	0.9338			725	344.213	344.086	100.037
																197.75	0.283	197.75	3.0007			726	344.204	344.736	99.8457
																198.208	0.009	198.208	0.7295			727	344.116	344.66	99.8423
																198.208	1.6722	198.208	0.0087			728	344.635	344.136	100.145
																198.667	3.0559	198.667	0.9239			729	344.984	344.441	100.158
																198.667	0.2892	198.667	3.0047			730	344.536	344.325	100.061
																199.125	0.0093	199.125	0.7282			731	344.197	345.122	99.7319
																199.125	1.6822	199.125	0.0087			732	344.645	344.804	99.9538
																199.542	3.0602	199.542	0.9235			733	344.738	345.243	99.8534
																199.542	0.2927	199.542	3.0134			734	344.81	344.123	100.2
																200	0.0096	200	0.754			735	344.907	344.852	100.016
																200	1.7153	200	0.009			736	344.267	344.912	99.813
																200.458	3.0683	200.458	0.9313			737	344.291	344.092	100.058
																200.458	0.2933	200.458	3.0165			738	344.741	344.276	100.135
																200.917	0.0099	200.917	0.7592			739	344.504	344.152	100.102
																200.917	1.7172	200.917	0.0096			740	344.172	344.786	99.822
																201.375	3.0673	201.375	0.9366			741	344.141	344.501	99.8954
																201.375	0.2923	201.375	3.0019			742	344.769	344.287	100.14
																201.792	0.0099	201.792	0.7307			743	344.495	344.073	100.122
																201.792	1.7395	201.792	0.0099			744	344.203	344.547	99.9001
																202.25	3.0751	202.25	0.9453			745	344.153	344.514	99.8953
																202.25	0.2964	202.25	3.0041			746	343.861	344.434	99.8338
																202.75	0.0053	202.75	0.727			747	344.957	344.998	99.9882
																202.75	1.5709	202.75	0.0084			748	344.491	344.449	100.012
																203.208	3.0168	203.208	0.9217			749	344.576	344.594	99.9948
																203.208	0.2592	203.208	3.0081			750	344.295	344.985	99.8
																203.667	0.0074	203.667	0.7413			751	343.906	344.322	99.8792
																203.667	1.622	203.667	0.0084			752	344.231	344.57	99.9016
																204.125	3.0345	204.125	0.9217			753	344.786	344.397	100.113
																204.125	0.2685	204.125	3.0118			754	344.727	344.908	99.9474
																204.583	0.0081	204.583	0.7471			755	344.25	344.872	99.8197
																204.583	1.6496	204.583	0.009			756	344.138	345.197	99.6934
																205.042	3.0466	205.042	0.9328			757	343.916	344.187	99.921
																205.042	0.2815	205.042	3.0153			758	344.025	344.12	99.9726
																205.458	0.009	205.458	0.7484			759	344.098	344.838	99.7856
																205.458	1.6719	205.458	0.0093			760	344.833	344.349	100.141
																205.917	3.0512	205.917	0.9369			761	344.411	344.584	99.9498
																205.917	0.2834	205.917	3.0022			762	344.607	344.222	100.112
																206.375	0.009	206.375	0.7258			763	344.662	344.578	100.024
																206.375	1.698	206.375	0.0099			764	344.495	344.207	100.084
																206.833	3.0636	206.833	0.9471			765	344.857	344.96	99.97
																206.833	0.2896	206.833	3.0112			766	344.609	345.007	99.8846
																207.292	0.0093	207.292	0.7409			767	344.648	344.608	100.012
																207.292	1.7011	207.292	0.009			768	344.288	344.761	99.8629
																207.75	3.0689	207.75	0.9347			769	344.196	344.965	99.7771
																207.75	0.2923	207.75	3.0165			770	344.762	344.619	100.041
																208.167	0.0099	208.167	0.7543			771	344.753	344.099	100.19
																208.167	1.7467	208.167	0.0096			772	344.824	344.871	99.9863
																208.583	3.0019	208.583	0.9375			773	344.464	344.946	99.8601
																208.583	0.2421	208.583	3.0004			774	344.195	344.384	99.9452
																209.042	0.0053	209.042	0.7227			775	344.243	344.673	99.8753
																209.042	1.587	209.042	0.0093			776	344.854	343.912	100.274
																209.5	3.0264	209.5	0.9434			777	344.232	344.469	99.9311
																209.5	0.2601	209.5	3.0016			778	343.9	344.728	99.7597
																209.917	0.0074	209.917	0.7289			779	344.215	344.736	99.8489
																209.917	1.6301	209.917	0.0093			780	343.857	344.77	99.7353
																210.375	3.041	210.375	0.9443			781	344.17	344.903	99.7873
																210.375	0.2697	210.375	3.0022			782	343.93	344.347	99.8789
																210.833	0.0078	210.833	0.7211			783	344.407	344.805	99.8845
																210.833	1.6403	210.833	0.0093			784	344.382	344.373	100.003
																211.292	3.0453	211.292	0.9462			785	344.412	343.767	100.188
																211.292	0.2741	211.292	3.0097			786	344.035	344.49	99.8681
																211.75	0.0078	211.75	0.7378			787	344.015	344.875	99.7506
																211.75	1.6515	211.75	0.0087			788	344.017	344.889	99.7473
																212.208	3.0478	212.208	0.9282			789	344.423	344.368	100.016
																212.208	0.2744	212.208	3.005			790	343.912	344.671	99.7796
																212.667	0.0078	212.667	0.7323			791	344.309	344.699	99.8868
																212.667	1.6698	212.667	0.0096			792	343.943	343.796	100.043
																213.083	3.0549	213.083	0.9474			793	343.774	343.791	99.9951
																213.083	0.279	213.083	3.0091			794	344.501	345.108	99.8241
																213.542	0.0087	213.542	0.7335			795	344.546	344.829	99.9181
																213.542	1.6949	213.542	0.0099			796	344.531	344.196	100.097
																214	3.0695	214	0.9573			797	344.293	344.591	99.9134
																214	0.2896	214	3.0149			798	344.497	344.472	100.007
																214.458	0.009	214.458	0.749			799	344.668	344.604	100.019
																214.458	1.7336	214.458	0.0087			800	344.275	344.253	100.006
																214.917	3.0732	214.917	0.931			801	344.085	343.984	100.029
																214.917	0.2858	214.917	3.0016			802	344.192	343.884	100.089
																215.375	0.009	215.375	0.7233			803	344.365	343.82	100.159
																215.375	1.7451	215.375	0.0096			804	344.028	344.929	99.7389
																215.75	3.001	215.75	0.9415			805	344.289	344.892	99.8252
																215.75	0.2387	215.75	3.0041			806	344.617	344.593	100.007
																216.208	0.0053	216.208	0.7304			807	344.375	344.051	100.094
																216.208	1.5864	216.208	0.0096			808	344.032	344.905	99.7468
																216.667	3.0239	216.667	0.9484			809	344.524	344.094	100.125
																216.667	0.2527	216.667	3.0081			810	344.361	344.955	99.8279
																217.125	0.0065	217.125	0.7344			811	344.557	344.765	99.9398
																217.125	1.6307	217.125	0.0084			812	343.993	344.928	99.7289
																217.542	3.0385	217.542	0.9316			813	344.037	344.486	99.8695
																217.542	0.2589	217.542	3.0171			814	343.786	345	99.6481
																218	0.0071	218	0.7515			815	344.337	344.798	99.8663
																218	1.6493	218	0.009			816	344.7	344.04	100.192
																218.458	3.0435	218.458	0.9418			817	344.564	344.473	100.026
																218.458	0.27	218.458	3.0066			818	344.293	343.835	100.133
																218.917	0.0071	218.917	0.7307			819	344.851	344.072	100.226
																218.917	1.6518	218.917	0.0099			820	344.371	344.65	99.9193
																219.375	3.0521	219.375	0.9564			821	344.865	344.072	100.23
																219.375	0.2753	219.375	3.0134			822	344.566	344.796	99.9331
																219.833	0.0078	219.833	0.7468			823	344.283	344.755	99.8631
																219.833	1.6843	219.833	0.0084			824	344.142	344.298	99.9547
																220.25	3.0614	220.25	0.9347			825	344.555	343.809	100.217
																220.25	0.2799	220.25	3.0001			826	344.611	344.718	99.9688
																220.708	0.0084	220.708	0.7171			827	344.003	344.675	99.8051
																220.708	1.7054	220.708	0.0087			828	344.515	344.955	99.8723
																221.167	3.0645	221.167	0.9418			829	344.657	344.823	99.9518
																221.167	0.283	221.167	3.006			830	344.562	344.08	100.14
																221.625	0.0087	221.625	0.7214			831	344.234	344.808	99.8333
																221.625	1.7386	221.625	0.0093			832	344.339	344.788	99.8697
																222.083	3.0732	222.083	0.944			833	344.46	344.933	99.863
																222.083	0.2858	222.083	3.0115			834	344.219	344.507	99.9163
																222.5	0.0093	222.5	0.7431			835	343.763	344.16	99.8846
																222.5	1.7525	222.5	0.0096			836	344.213	344.748	99.8448
																222.917	3.0038	222.917	0.9518			837	343.652	344.151	99.8551
																222.917	0.2359	222.917	3.0091			838	343.802	344.429	99.818
																223.375	0.0047	223.375	0.7329			839	344.285	344.396	99.968
																223.375	1.6009	223.375	0.0093			840	344.124	344.923	99.7683
																223.792	3.0273	223.792	0.9434			841	343.8	344.515	99.7925
																223.792	0.2524	223.792	3.0122			842	344.318	344.225	100.027
																224.25	0.0059	224.25	0.7416			843	344.068	344.376	99.9107
																224.25	1.6316	224.25	0.0099			844	344.403	343.961	100.128
																224.708	3.0379	224.708	0.9536			845	343.977	344.367	99.8868
																224.708	0.2595	224.708	3.0118			846	344.465	345.212	99.7835
																225.167	0.0065	225.167	0.7378			847	343.909	344.041	99.9616
																225.167	1.6521	225.167	0.0099			848	344.353	344.156	100.057
																225.625	3.0466	225.625	0.9511			849	344.048	344.611	99.8364
																225.625	0.2657	225.625	3.0087			850	344.631	344.502	100.037
																226.083	0.0071	226.083	0.7341			851	344.338	344.981	99.8137
																226.083	1.676	226.083	0.0096			852	343.717	344.407	99.7996
																226.5	3.0518	226.5	0.9508			853	344.04	343.87	100.05
																226.5	0.2703	226.5	3.0106			854	344.43	344.165	100.077
																226.958	0.0071	226.958	0.7335			855	344.128	344.275	99.9573
																226.958	1.6859	226.958	0.0099			856	344.488	344.509	99.9941
																227.417	3.058	227.417	0.9508			857	344.5	344.741	99.9301
																227.417	0.2716	227.417	3.0106			858	343.953	344.467	99.8508
																227.875	0.0074	227.875	0.7335			859	344.092	344.616	99.8479
																227.875	1.706	227.875	0.0099			860	344.1	344.574	99.8626
																228.333	3.0645	228.333	0.9542			861	344.234	344.053	100.053
																228.333	0.2759	228.333	3.0134			862	344.167	344.597	99.8752
																228.792	0.0081	228.792	0.7394			863	343.914	344.244	99.9042
																228.792	1.7228	228.792	0.0087			864	343.977	343.989	99.9964
																229.208	3.0711	229.208	0.9301			865	343.828	344.909	99.6867
																229.208	0.2793	229.208	3.0013			866	344.19	344.161	100.009
																229.667	0.0087	229.667	0.7168			867	343.813	344.352	99.8435
																229.667	1.7491	229.667	0.009			868	343.552	344.146	99.8273
																230.083	3.0038	230.083	0.9409			869	344.263	344.068	100.057
																230.083	0.2307	230.083	3.0029			870	344.366	344.731	99.8943
																230.5	0.0047	230.5	0.7158			871	344.295	344.271	100.007
																230.5	1.6	230.5	0.0093			872	343.903	343.791	100.032
																230.958	3.027	230.958	0.9443			873	343.953	344.616	99.8077
																230.958	0.2496	230.958	3.0066			874	344.064	344.364	99.913
																231.417	0.0056	231.417	0.7279			875	344.474	343.947	100.153
																231.417	1.6354	231.417	0.0096			876	343.938	344.225	99.9167
																231.875	3.0397	231.875	0.9474			877	344.161	344.98	99.7625
																231.875	0.2589	231.875	3.0091			878	344.288	344.368	99.9768
																232.333	0.0065	232.333	0.7264			879	343.523	344.181	99.8089
																232.333	1.6626	232.333	0.0096			880	344.044	344.424	99.8896
																232.792	3.0537	232.792	0.9524			881	344.386	344.25	100.04
																232.792	0.2685	232.792	3.0103			882	343.541	344.348	99.7658
																233.25	0.0068	233.25	0.7279			883	343.864	344.698	99.7579
																233.25	1.675	233.25	0.0096			884	344.8	344.431	100.107
																233.667	3.0568	233.667	0.9499			885	344.363	344.225	100.04
																233.667	0.2697	233.667	3.0122			886	343.962	344.337	99.8911
																234.125	0.0074	234.125	0.7344			887	344.005	343.89	100.034
																234.125	1.7085	234.125	0.0096			888	344.425	344.379	100.013
																234.583	3.0655	234.583	0.9502			889	343.913	344.702	99.7712
																234.583	0.2737	234.583	3.0094			890	344.704	344.493	100.061
																235.042	0.0071	235.042	0.7316			891	344.185	344.16	100.007
																235.042	1.7243	235.042	0.0096			892	343.939	344.166	99.9341
																235.5	3.0695	235.5	0.9505			893	343.691	344.113	99.8774
																235.5	0.2617	235.5	3.0149			894	344.497	344.495	100.001
																235.958	0.0071	235.958	0.7406			895	344.378	344.089	100.084
																235.958	1.7107	235.958	0.0084			896	344.33	344.746	99.8794
																236.417	3.0692	236.417	0.9291			897	344.678	344.145	100.155
																236.417	0.2654	236.417	3.0149			898	344.366	344.877	99.8519
																236.833	0.0068	236.833	0.7413			899	344.321	344.539	99.9367
																236.833	1.7212	236.833	0.0084			900	343.501	344.787	99.6272
																237.292	3.067	237.292	0.9353			901	343.848	344.602	99.7811
																237.292	0.2716	237.292	3.0001			902	344.16	344.354	99.9437
																237.75	0.0074	237.75	0.7152			903	344.439	344.098	100.099
																237.75	1.7398	237.75	0.0087			904	343.566	344.903	99.6124
																238.167	3.0025	238.167	0.9468			905	344.482	344.585	99.9703
																238.167	0.2232	238.167	3.0066			906	344.631	344.337	100.086
																238.542	0.0087	238.542	0.7223			907	343.962	344.635	99.8047
																238.542	1.7984	238.542	0.0093			908	344.312	344.637	99.9054
																238.958	3.0187	238.958	0.9484			909	344.128	344.134	99.9984
																238.958	0.2347	238.958	3.0069			910	343.637	344.114	99.8613
																239.333	0.0096	239.333	0.7211			911	343.7	344.443	99.7844
																239.333	1.8192	239.333	0.009			912	344.638	343.781	100.249
																239.75	3.0277	239.75	0.9449			913	343.903	344.381	99.8614
																239.75	0.2381	239.75	3.0053			914	344.203	344.249	99.9867
																240.125	0.0096	240.125	0.7196			915	343.859	344.103	99.929
																240.125	1.8403	240.125	0.0087			916	344.438	344.748	99.9103
																240.542	3.0335	240.542	0.9418			917	343.813	343.884	99.9794
																240.542	0.2427	240.542	3.0063			918	344.504	344.019	100.141
																241	0.0047	241	0.7227			919	344.304	344.552	99.9281
																241	1.649	241	0.009			920	344.027	343.965	100.018
																241.458	3.0472	241.458	0.9468			921	344.375	344.242	100.039
																241.458	0.2539	241.458	3.0078			922	344.658	344.23	100.124
																241.917	0.0053	241.917	0.7276			923	344.345	344.301	100.013
																241.917	1.6543	241.917	0.009			924	344.027	343.906	100.035
																242.375	3.049	242.375	0.9468			925	344.218	344.232	99.9958
																242.375	0.2539	242.375	3.0078			926	343.65	343.826	99.9487
																242.833	0.0056	242.833	0.7211			927	344.446	344.235	100.061
																242.833	1.6815	242.833	0.009			928	343.566	344.629	99.6916
																243.25	3.0562	243.25	0.9431			929	343.996	344.726	99.7881
																243.25	0.2635	243.25	3.0084			930	344.403	345.024	99.8199
																243.708	0.0056	243.708	0.7282			931	343.626	344.195	99.8349
																243.708	1.7001	243.708	0.0093			932	344.258	344.28	99.9938
																244.167	3.0683	244.167	0.949			933	344.005	344.549	99.8421
																244.167	0.262	244.167	3.0084			934	344.273	344.349	99.9779
																244.625	0.0062	244.625	0.7208			935	344.358	344.22	100.04
																244.625	1.7085	244.625	0.0093			936	344.041	344.409	99.893
																245.083	3.0667	245.083	0.9173			937	343.603	343.554	100.014
																245.083	0.2657	245.083	3.0156			938	344.267	344.471	99.9409
																245.542	0.0068	245.542	0.736			939	343.612	343.88	99.922
																245.542	1.7389	245.542	0.0099			940	344.219	344.532	99.9093
																246	3.0723	246	0.9611			941	343.925	344.437	99.8516
																246	0.2654	246	3.0149			942	343.586	344.079	99.8566
																246.458	0.0062	246.458	0.7397			943	343.592	343.832	99.9303
																246.458	1.7305	246.458	0.0099			944	344.333	344.256	100.022
																246.833	3.001	246.833	0.9564			945	344.392	343.794	100.174
																246.833	0.2195	246.833	3.0137			946	344.185	344.723	99.8439
																247.25	0.0078	247.25	0.7385			947	343.662	344.38	99.7913
																247.25	1.777	247.25	0.0099			948	344.843	344.441	100.117
																247.625	3.0177	247.625	0.9589			949	343.91	344.415	99.8534
																247.625	0.2235	247.625	3.0177			950	344.522	343.793	100.212
																248.042	0.0081	248.042	0.7416			951	344.166	344.883	99.7923
																248.042	1.8164	248.042	0.0099			952	344.107	344.335	99.9338
																248.458	3.0255	248.458	0.9608			953	344.091	343.955	100.04
																248.458	0.2325	248.458	3.0001			954	343.965	344.606	99.8139
																248.833	0.0093	248.833	0.7087			955	344.29	344.255	100.01
																248.833	1.8344	248.833	0.0084			956	343.969	343.854	100.034
																249.25	3.0292	249.25	0.9372			957	344.202	344.643	99.8722
																249.25	0.239	249.25	3.0047			958	344.242	344.225	100.005
																249.625	0.0096	249.625	0.713			959	343.981	344.132	99.9561
																249.625	1.8614	249.625	0.0087			960	344.362	344.064	100.087
																250.042	3.0373	250.042	0.9456			961	343.645	343.503	100.041
																250.042	0.2443	250.042	3.0053			962	344.144	344.264	99.9651
																250.458	0.0047	250.458	0.7205			963	343.803	344.045	99.9298
																250.458	1.6741	250.458	0.0087			964	344.514	343.943	100.166
																250.917	3.0605	250.917	0.944			965	343.837	344.336	99.855
																250.917	0.2586	250.917	3.0066			966	343.754	344.682	99.7308
																251.375	0.0059	251.375	0.7183			967	344.095	344.307	99.9383
																251.375	1.7088	251.375	0.0087			968	343.69	344.572	99.7439
																251.833	3.0658	251.833	0.9477			969	344.395	344.611	99.9374
																251.833	0.2651	251.833	3.0091			970	344.129	344.985	99.7517
																252.292	0.0062	252.292	0.7273			971	343.867	344.394	99.8469
																252.292	1.7231	252.292	0.0093			972	343.991	344.645	99.8102
																252.667	3.0007	252.667	0.9505			973	343.382	344.187	99.7662
																252.667	0.2183	252.667	3.0118			974	344.13	344.295	99.952
																253.083	0.0084	253.083	0.7282			975	344.284	344.661	99.8906
																253.083	1.7888	253.083	0.0093			976	344.729	344.707	100.007
																253.458	3.0174	253.458	0.9502			977	344.336	344.133	100.059
																253.458	0.2245	253.458	3.0137			978	344.212	344.338	99.9634
																253.875	0.0081	253.875	0.7335			979	343.99	344.533	99.8424
																253.875	1.7882	253.875	0.0096			980	344.494	343.882	100.178
																254.292	3.0159	254.292	0.9536			981	343.742	344.461	99.7913
																254.292	0.2266	254.292	3.0149			982	343.815	344.376	99.8372
																254.667	0.009	254.667	0.7301			983	343.849	344.286	99.8732
																254.667	1.8198	254.667	0.0096			984	344.154	343.814	100.099
																255.083	3.0277	255.083	0.953			985	344.006	344.724	99.7917
																255.083	0.2341	255.083	3.014			986	344.049	343.958	100.026
																255.458	0.0096	255.458	0.7326			987	343.571	344.372	99.7673
																255.458	1.8778	255.458	0.0093			988	344.194	343.672	100.152
																255.875	3.0441	255.875	0.9536			989	344.299	344.652	99.8975
																255.875	0.2434	255.875	3.0146			990	343.784	344.703	99.7335
																256.333	0.0043	256.333	0.7316			991	343.867	344.744	99.7454
																256.333	1.6685	256.333	0.0093			992	344.552	344.338	100.062
																256.75	3.0562	256.75	0.958			993	343.697	343.875	99.9483
																256.75	0.253	256.75	3.0156			994	343.86	344.275	99.8794
																257.208	0.0053	257.208	0.7369			995	344.457	344.35	100.031
																257.208	1.6986	257.208	0.0096			996	344.164	344.822	99.8094
																257.667	3.0658	257.667	0.9632			997	344.374	344.036	100.098
																257.667	0.2586	257.667	3.0007			998	344.058	344.422	99.8943
																258.125	0.0059	258.125	0.7075			999	343.949	343.949	99.9999
																258.125	1.7392	258.125	0.0096			1000	344.199	344.459	99.9244
																258.5	3.0013	258.5	0.9639			1001	344.076	344.309	99.9324
																258.5	0.213	258.5	3.0004			1002	344.724	343.819	100.263
																258.917	0.0068	258.917	0.7			1003	343.891	344.052	99.9533
																258.917	1.7848	258.917	0.0096			1004	343.579	343.511	100.02
																259.292	3.0168	259.292	0.9632			1005	343.686	344.527	99.7558
																259.292	0.2232	259.292	3.018			1006	344.509	343.854	100.191
																259.708	0.0081	259.708	0.7385			1007	344.318	344.013	100.089
																259.708	1.8189	259.708	0.0096			1008	344.219	344.422	99.9411
																260.083	3.028	260.083	0.9577			1009	343.516	343.985	99.8637
																260.083	0.2257	260.083	3.0168			1010	343.642	344.442	99.768
																260.5	0.0084	260.5	0.736			1011	344.261	344.345	99.9758
																260.5	1.8545	260.5	0.0096			1012	343.794	343.764	100.009
																260.875	3.0385	260.875	0.958			1013	344.155	344.43	99.9202
																260.875	0.235	260.875	3.0004			1014	344.035	344.825	99.771
																261.292	0.0087	261.292	0.7053			1015	344.365	344.42	99.9841
																261.292	1.8691	261.292	0.0099			1016	343.882	344.725	99.7555
																261.667	3.045	261.667	0.9651			1017	344.152	343.565	100.171
																261.667	0.2322	261.667	3.0032			1018	343.73	343.567	100.047
																262.083	0.009	262.083	0.7041			1019	343.461	344.109	99.8117
																262.083	1.8846	262.083	0.0099			1020	344.465	344.187	100.081
																262.5	3.0459	262.5	0.967			1021	343.651	343.943	99.9152
																262.5	0.2369	262.5	3.0025			1022	343.982	344.163	99.9474
																262.875	0.0093	262.875	0.7068			1023	343.584	344.049	99.8651
																262.875	1.9212	262.875	0.0096			1024	343.846	343.662	100.054
																263.292	3.0577	263.292	0.9614			1025	343.99	344.262	99.9208
																263.292	0.2474	263.292	3.0007			1026	344.399	344.7	99.9129
																263.708	0.0047	263.708	0.7062			1027	344.431	343.816	100.179
																263.708	1.7293	263.708	0.0093			1028	344.218	344.093	100.036
																264.125	3.0007	264.125	0.9642			1029	344.743	344.703	100.011
																264.125	0.2052	264.125	3.001			1030	344.059	343.871	100.055
																264.5	0.0068	264.5	0.705			1031	344.447	344.252	100.057
																264.5	1.8015	264.5	0.0096			1032	344.106	343.564	100.158
																264.917	3.0208	264.917	0.9685			1033	344.554	344.489	100.019
																264.917	0.2232	264.917	3.0038			1034	343.602	343.951	99.8985
																265.292	0.0084	265.292	0.7093			1035	343.889	344.238	99.8987
																265.292	1.8583	265.292	0.0096			1036	343.355	344.043	99.8003
																265.708	3.0438	265.708	0.9697			1037	344.452	343.847	100.176
																265.708	0.2344	265.708	3.0053			1038	344.47	344.767	99.9138
																266.083	0.009	266.083	0.7106			1039	344.435	343.541	100.26
																266.083	1.8992	266.083	0.0099			1040	343.428	343.746	99.9074
																266.5	3.0487	266.5	0.9741			1041	344.678	343.607	100.312
																266.5	0.2415	266.5	3.0097			1042	344.021	344.456	99.8738
																266.875	0.0096	266.875	0.7186			1043	343.888	344.234	99.8995
																266.875	1.9004	266.875	0.0084			1044	344.136	344.732	99.8272
																267.292	3.0521	267.292	0.9496			1045	344.678	344.423	100.074
																267.292	0.2396	267.292	3.0112			1046	343.771	344.462	99.7995
																267.708	0.0096	267.708	0.7189			1047	343.515	343.588	99.9788
																267.708	1.9423	267.708	0.0084			1048	343.549	344.28	99.7879
																268.083	3.0655	268.083	0.948			1049	344.436	344.689	99.9268
																268.083	0.248	268.083	3.0131			1050	343.977	344.376	99.8842
																268.542	0.0053	268.542	0.7251			1051	343.906	344.324	99.8787
																268.542	1.742	268.542	0.0084			1052	343.496	344.104	99.8234
																268.917	3.0044	268.917	0.9536			1053	343.533	343.886	99.8973
																268.917	0.2142	268.917	3.0153			1054	343.738	343.855	99.9661
																269.333	0.0071	269.333	0.7301			1055	343.742	344.257	99.8504
																269.333	1.8012	269.333	0.0087			1056	343.837	344.659	99.7616
																269.708	3.0221	269.708	0.9589			1057	344.288	344.627	99.9018
																269.708	0.2223	269.708	3.0171			1058	343.356	344.124	99.7767
																270.125	0.0081	270.125	0.7335			1059	343.923	344.471	99.8409
																270.125	1.8623	270.125	0.009			1060	344.103	344.313	99.9391
																270.542	3.0388	270.542	0.9542			1061	343.861	344.014	99.9557
																270.542	0.2303	270.542	3.0143			1062	344.194	344.359	99.9523
																270.917	0.009	270.917	0.7233			1063	344.123	343.775	100.101
																270.917	1.8989	270.917	0.0087			1064	343.571	343.988	99.8789
																271.333	3.05	271.333	0.958			1065	343.337	344.261	99.7318
																271.333	0.2415	271.333	3.0168			1066	343.593	344.458	99.7488
																271.708	0.0099	271.708	0.7329			1067	344.194	344.019	100.051
																271.708	1.9169	271.708	0.009			1068	344.134	343.769	100.106
																272.125	3.0549	272.125	0.9542			1069	344.316	344.286	100.008
																272.125	0.2412	272.125	3.0171			1070	344.407	343.558	100.247
																272.5	0.0096	272.5	0.7301			1071	343.595	344.125	99.8458
																272.5	1.937	272.5	0.0093			1072	344.043	343.596	100.13
																272.917	3.0621	272.917	0.9592			1073	343.616	343.915	99.9133
																272.917	0.2421	272.917	3.0177			1074	343.703	344.229	99.8472
																273.292	0.0096	273.292	0.7332			1075	344.381	344.132	100.072
																273.292	1.9364	273.292	0.0093			1076	344.259	344.238	100.006
																273.708	3.0618	273.708	0.9608			1077	343.673	343.947	99.9204
																273.708	0.2437	273.708	3.0184			1078	344.194	344.056	100.04
																274.083	0.0096	274.083	0.736			1079	344.447	344.885	99.8729
																274.083	1.9717	274.083	0.009			1080	343.847	344.027	99.9475
																274.5	3.0704	274.5	0.927			1081	343.398	344.585	99.6556
																274.5	0.2471	274.5	3.0072			1082	344.09	344.275	99.9463
																274.958	0.0053	274.958	0.7146			1083	344.41	344.481	99.9796
																274.958	1.7653	274.958	0.0099			1084	343.948	343.973	99.9927
																275.333	3.0106	275.333	0.9725			1085	344.177	343.93	100.072
																275.333	0.2093	275.333	3.0091			1086	343.761	344.196	99.8735
																275.75	0.0068	275.75	0.7152			1087	344.051	343.497	100.161
																275.75	1.8176	275.75	0.0099			1088	343.939	343.874	100.019
																276.125	3.0273	276.125	0.9716			1089	344.128	343.944	100.054
																276.125	0.2189	276.125	3.0075			1090	343.343	344.15	99.7656
																276.542	0.0078	276.542	0.7093			1091	343.548	343.813	99.9229
																276.542	1.857	276.542	0.0099			1092	343.807	344.083	99.9198
																276.917	3.0351	276.917	0.9651			1093	343.737	344.453	99.7922
																276.917	0.2254	276.917	3.0063			1094	344.145	343.904	100.07
																277.333	0.0087	277.333	0.7081			1095	343.583	344.215	99.8167
																277.333	1.8852	277.333	0.0096			1096	343.562	344.409	99.754
																277.708	3.045	277.708	0.9654			1097	344.218	344.006	100.062
																277.708	0.2344	277.708	3.0041			1098	344.549	343.972	100.168
																278.125	0.009	278.125	0.7047			1099	343.587	344.588	99.7096
																278.125	1.9165	278.125	0.0093			1100	343.692	344.451	99.7795
																278.5	3.0583	278.5	0.9648			1101	343.909	344.338	99.8752
																278.5	0.2465	278.5	3.0053			1102	344.191	344.145	100.013
																278.917	0.0099	278.917	0.7037			1103	343.844	344.086	99.9297
																278.917	1.9575	278.917	0.0093			1104	343.897	343.893	100.001
																279.333	3.0689	279.333	0.9651			1105	344.205	344.084	100.035
																279.333	0.2514	279.333	3.0056			1106	343.811	344.16	99.8984
																279.75	0.0053	279.75	0.7034			1107	343.985	344.432	99.87
																279.75	1.7476	279.75	0.0093			1108	343.987	343.689	100.087
																280.167	3.0063	280.167	0.9645			1109	344.392	343.606	100.229
																280.167	0.2108	280.167	3.0044			1110	343.727	343.895	99.951
																280.583	0.0071	280.583	0.7056			1111	343.648	343.984	99.9023
																280.583	1.8307	280.583	0.0096			1112	343.68	344.122	99.8715
																280.958	3.0304	280.958	0.9679			1113	344.088	343.888	100.058
																280.958	0.226	280.958	3.0087			1114	343.891	344.445	99.8392
																281.375	0.0084	281.375	0.7106			1115	343.979	344.351	99.892
																281.375	1.866	281.375	0.0099			1116	343.329	344.274	99.7257
																281.75	3.0435	281.75	0.9679			1117	343.622	343.776	99.9554
																281.75	0.2356	281.75	3.0069			1118	344.45	343.88	100.166
																282.167	0.0084	282.167	0.7134			1119	343.245	344.088	99.7551
																282.167	1.8855	282.167	0.0096			1120	343.471	344.048	99.8324
																282.542	3.0469	282.542	0.9685			1121	343.876	343.862	100.004
																282.542	0.2375	282.542	3.0069			1122	344.074	344.215	99.959
																282.958	0.0096	282.958	0.7093			1123	344.469	343.771	100.203
																282.958	1.9262	282.958	0.0096			1124	343.74	344.161	99.8778
																283.333	3.0565	283.333	0.9673			1125	344.2	344.241	99.9882
																283.333	0.2403	283.333	3.0072			1126	343.99	343.834	100.045
																283.75	0.0096	283.75	0.7065			1127	343.533	343.968	99.8735
																283.75	1.9668	283.75	0.0096			1128	344.152	344.022	100.038
																284.125	3.0689	284.125	0.9694			1129	344.025	344.036	99.9968
																284.125	0.244	284.125	3.0091			1130	344.643	344.127	100.15
																284.583	0.0047	284.583	0.7143			1131	344.153	344.653	99.8549
																284.583	1.7504	284.583	0.0096			1132	343.505	344.245	99.7849
																285	3.0069	285	0.9707			1133	343.514	344.222	99.7944
																285	0.2028	285	3.0072			1134	343.331	343.592	99.9239
																285.375	0.0065	285.375	0.7059			1135	344.124	343.524	100.175
																285.375	1.826	285.375	0.0096			1136	343.247	344.33	99.6856
																285.792	3.0304	285.792	0.9707			1137	344.235	343.51	100.211
																285.792	0.2245	285.792	3.0063			1138	343.703	344.426	99.7899
																286.167	0.0084	286.167	0.7084			1139	344.202	343.655	100.159
																286.167	1.8775	286.167	0.0099			1140	343.523	344.269	99.7834
																286.583	3.045	286.583	0.9679			1141	344.263	343.609	100.19
																286.583	0.2291	286.583	3.0053			1142	343.648	344.194	99.8414
																286.958	0.0084	286.958	0.7019			1143	343.328	344.419	99.6832
																286.958	1.8986	286.958	0.0093			1144	344.104	343.916	100.055
																287.375	3.0487	287.375	0.9682			1145	343.948	343.956	99.9979
																287.375	0.2359	287.375	3.0056			1146	343.506	343.479	100.008
																287.75	0.0096	287.75	0.7022			1147	344.032	343.422	100.178
																287.75	1.9271	287.75	0.0096			1148	343.427	343.267	100.047
																288.167	3.059	288.167	0.9732			1149	343.63	343.868	99.9309
																288.167	0.2418	288.167	3.0103			1150	344.021	343.613	100.119
																288.542	0.0096	288.542	0.7152			1151	344.129	343.735	100.115
																288.542	1.9599	288.542	0.0099			1152	344.115	343.74	100.109
																288.958	3.067	288.958	0.9694			1153	343.428	344.43	99.7091
																288.958	0.2418	288.958	3.0097			1154	343.685	344.2	99.8505
																289.333	0.0099	289.333	0.7115			1155	343.894	344.032	99.9599
																289.333	1.9913	289.333	0.0096			1156	343.56	343.769	99.9393
																289.75	3.0723	289.75	0.9713			1157	343.301	344.026	99.7894
																289.75	0.2443	289.75	3.0084			1158	343.624	344.135	99.8516
																290.125	0.0093	290.125	0.7087			1159	344.146	343.923	100.065
																290.125	1.9953	290.125	0.0096			1160	344.094	344.376	99.9181
																290.5	3.0004	290.5	0.9725			1161	343.782	343.993	99.9386
																290.5	0.19	290.5	3.0084			1162	344.316	343.867	100.13
																290.875	0.0047	290.875	0.7118			1163	344.163	344.282	99.9653
																290.875	1.7897	290.875	0.0096			1164	343.247	343.516	99.9218
																291.292	3.0196	291.292	0.975			1165	344.433	343.327	100.322
																291.292	0.2083	291.292	3.0112			1166	344.121	344.169	99.986
																291.667	0.0065	291.667	0.7121			1167	343.87	343.804	100.019
																291.667	1.8486	291.667	0.0099			1168	343.833	344.209	99.8907
																292.083	3.037	292.083	0.9391			1169	343.844	344.42	99.833
																292.083	0.2145	292.083	3.0004			1170	343.354	343.879	99.8471
																292.5	0.0068	292.5	0.7006			1171	343.303	343.897	99.8274
																292.5	1.8865	292.5	0.009			1172	344.178	343.945	100.068
																292.875	3.0475	292.875	0.9589			1173	343.918	344.005	99.9746
																292.875	0.2232	292.875	3.0022			1174	343.821	343.97	99.9567
																293.292	0.0081	293.292	0.7028			1175	343.889	344.545	99.8095
																293.292	1.9342	293.292	0.009			1176	343.804	344.32	99.8501
																293.667	3.0602	293.667	0.9632			1177	344.075	343.982	100.027
																293.667	0.2353	293.667	3.0047			1178	343.564	344.01	99.8703
																294.083	0.0093	294.083	0.7013			1179	343.352	344.019	99.806
																294.083	1.9711	294.083	0.009			1180	344.167	343.434	100.213
																294.458	3.0711	294.458	0.9608			1181	343.666	343.685	99.9945
																294.458	0.2409	294.458	3.0029			1182	343.529	343.574	99.9868
																294.875	0.0096	294.875	0.6951			1183	343.524	343.353	100.05
																294.875	2.0229	294.875	0.009			1184	343.411	343.843	99.8746
																295.208	3.0047	295.208	0.9642			1185	344.116	343.438	100.197
																295.208	0.1962	295.208	3.0029			1186	343.798	343.713	100.025
																295.583	0.0056	295.583	0.6972			1187	343.401	343.264	100.04
																295.583	1.8353	295.583	0.0087			1188	343.731	343.513	100.063
																296	3.0314	296	0.9601			1189	343.786	343.779	100.002
																296	0.2139	296	3.0053			1190	343.798	344.044	99.9286
																296.375	0.0071	296.375	0.7013			1191	343.869	343.97	99.9707
																296.375	1.8759	296.375	0.009			1192	343.124	343.301	99.9486
																296.792	3.0444	296.792	0.9629			1193	344.11	343.682	100.125
																296.792	0.2251	296.792	3.0056			1194	343.129	343.66	99.8455
																297.167	0.0081	297.167	0.7034			1195	344.242	344.388	99.9576
																297.167	1.9181	297.167	0.009			1196	343.367	343.851	99.8591
																297.583	3.0562	297.583	0.9648			1197	343.977	344.324	99.8991
																297.583	0.2297	297.583	3.0053			1198	344.203	343.602	100.175
																297.958	0.0087	297.958	0.6979			1199	343.645	344.012	99.8931
																297.958	1.942	297.958	0.0087			1200	344.35	344.103	100.072
																298.375	3.0596	298.375	0.9645			1201	344.027	343.52	100.148
																298.375	0.2359	298.375	3.005			1202	343.935	343.874	100.018
																298.75	0.009	298.75	0.6898			1203	344.391	344.405	99.9958
																298.75	1.9785	298.75	0.0087			1204	343.737	343.766	99.9916
																299.167	3.0695	299.167	0.9635			1205	344.311	343.555	100.22
																299.167	0.2396	299.167	3.0075			1206	343.954	343.276	100.198
																299.542	0.009	299.542	0.7075			1207	343.849	344.181	99.9035
																299.542	1.9919	299.542	0.0093			1208	343.767	343.526	100.07
																299.958	3.0742	299.958	0.9707			1209	343.845	343.803	100.012
																299.958	0.2427	299.958	3.01			1210	343.631	343.255	100.109
																300.333	0.0093	300.333	0.7065			1211	344.222	344.321	99.9715
																300.333	2.0216	300.333	0.009			1212	344.331	343.905	100.124
																300.667	3.0025	300.667	0.9663			1213	343.96	344.285	99.9057
																300.667	0.1891	300.667	3.0118			1214	343.586	343.988	99.8833
																301.083	0.005	301.083	0.7099			1215	343.297	344.006	99.794
																301.083	1.8375	301.083	0.0096			1216	344.03	343.733	100.086
																301.458	3.0317	301.458	0.9741			1217	343.944	344.204	99.9243
																301.458	0.208	301.458	3.0143			1218	343.577	343.893	99.9083
																301.875	0.0062	301.875	0.7072			1219	343.391	343.809	99.8782
																301.875	1.8694	301.875	0.0096			1220	343.965	343.43	100.156
																302.292	3.0422	302.292	0.9741			1221	343.336	344.127	99.7703
																302.292	0.2148	302.292	3.0131			1222	343.332	343.997	99.8069
																302.667	0.0065	302.667	0.7165			1223	343.892	343.286	100.177
																302.667	1.8964	302.667	0.0099			1224	343.789	343.255	100.156
																303.083	3.0487	303.083	0.9763			1225	343.031	343.863	99.7579
																303.083	0.2251	303.083	3.0131			1226	343.536	344.06	99.8475
																303.458	0.0074	303.458	0.713			1227	343.473	343.371	100.03
																303.458	1.9426	303.458	0.0096			1228	343.663	343.947	99.9173
																303.875	3.0599	303.875	0.9725			1229	344.212	343.859	100.103
																303.875	0.2288	303.875	3.0143			1230	343.188	343.77	99.8307
																304.25	0.0081	304.25	0.7196			1231	344.5	343.699	100.233
																304.25	1.972	304.25	0.0099			1232	343.801	343.503	100.087
																304.667	3.0667	304.667	0.9738			1233	344.008	343.913	100.028
																304.667	0.2331	304.667	3.0174			1234	343.285	343.96	99.8036
																305.042	0.0084	305.042	0.7264			1235	343.504	344.446	99.7264
																305.042	2.008	305.042	0.0084			1236	343.981	344.353	99.8919
																305.375	3.0001	305.375	0.953			1237	344.016	343.444	100.167
																305.375	0.1863	305.375	3.0025			1238	343.373	343.914	99.8426
																305.792	0.0047	305.792	0.6954			1239	343.436	343.51	99.9785
																305.792	1.8421	305.792	0.0087			1240	344.243	343.862	100.111
																306.167	3.0348	306.167	0.9626			1241	343.142	343.775	99.8161
																306.167	0.2117	306.167	3.0063			1242	343.387	343.618	99.933
																306.583	0.0059	306.583	0.6991			1243	343.828	343.586	100.07
																306.583	1.8865	306.583	0.009			1244	343.459	343.241	100.064
																306.958	3.0453	306.958	0.9623			1245	343.344	343.392	99.9861
																306.958	0.2183	306.958	3.0084			1246	343.703	343.304	100.116
																307.375	0.0071	307.375	0.7099			1247	343.597	344.374	99.7743
																307.375	1.9448	307.375	0.009			1248	343.27	344.044	99.7751
																307.75	3.0627	307.75	0.9707			1249	344.129	343.566	100.164
																307.75	0.2297	307.75	3.0109			1250	343.271	343.655	99.8883
																308.167	0.0074	308.167	0.7093			1251	343.366	343.26	100.031
																308.167	1.964	308.167	0.0093			1252	343.165	343.504	99.9014
																308.542	3.0661	308.542	0.9728			1253	343.533	343.73	99.9427
																308.542	0.2297	308.542	3.0131			1254	343.88	344.023	99.9584
																308.958	0.0084	308.958	0.7099			1255	343.463	343.744	99.9181
																308.958	2.0012	308.958	0.0096			1256	343.989	343.393	100.174
																309.292	3.0004	309.292	0.9722			1257	343.689	343.562	100.037
																309.292	0.1842	309.292	3.0143			1258	343.875	343.496	100.11
																309.625	0.0099	309.625	0.714			1259	343.823	343.629	100.056
																309.625	2.0768	309.625	0.0096			1260	343.585	344.049	99.8652
																309.958	3.0162	309.958	0.9732			1261	343.725	343.506	100.064
																309.958	0.1975	309.958	3.0137			1262	343.549	344.114	99.8358
																310.375	0.0053	310.375	0.714			1263	343.663	343.842	99.948
																310.375	1.8645	310.375	0.0093			1264	343.419	343.874	99.8675
																310.75	3.0385	310.75	0.9741			1265	343.137	344.04	99.7375
																310.75	0.2086	310.75	3.0134			1266	344.195	343.371	100.24
																311.167	0.0065	311.167	0.7155			1267	343.487	343.935	99.8697
																311.167	1.9091	311.167	0.0096			1268	343.742	343.371	100.108
																311.542	3.0512	311.542	0.9735			1269	343.787	344.218	99.875
																311.542	0.2183	311.542	3.0149			1270	343.649	343.537	100.033
																311.958	0.0068	311.958	0.7227			1271	343.099	343.311	99.938
																311.958	1.9438	311.958	0.0099			1272	343.813	343.681	100.038
																312.333	3.0608	312.333	0.9787			1273	343.861	344.017	99.9547
																312.333	0.2223	312.333	3.018			1274	344.05	344.086	99.9895
																312.75	0.0071	312.75	0.7258			1275	343.696	343.995	99.9132
																312.75	1.9863	312.75	0.0099			1276	344.027	343.603	100.123
																313.125	3.0745	313.125	0.9781			1277	343.784	343.239	100.159
																313.125	0.23	313.125	3.0184			1278	343.556	344.152	99.8267
																313.542	0.0084	313.542	0.7199			1279	344.251	344.023	100.066
																313.542	2.0474	313.542	0.0099			1280	343.631	343.497	100.039
																313.875	3.0112	313.875	0.9775			1281	343.867	344.222	99.8969
																313.875	0.1879	313.875	3.0174			1282	343.282	343.876	99.8273
																314.208	0.0096	314.208	0.7186			1283	343.391	343.825	99.8737
																314.208	2.1196	314.208	0.0099			1284	343.65	343.784	99.9611
																314.542	3.028	314.542	0.9794			1285	343.794	343.8	99.9982
																314.542	0.1984	314.542	3.0168			1286	344.106	343.315	100.23
																314.958	0.005	314.958	0.718			1287	343.513	344.054	99.8428
																314.958	1.8731	314.958	0.0096			1288	343.591	343.41	100.053
																315.333	3.0404	315.333	0.9775			1289	343.88	343.679	100.058
																315.333	0.2049	315.333	3.0146			1290	343.792	343.542	100.073
																315.75	0.0059	315.75	0.7158			1291	343.303	343.276	100.008
																315.75	1.9212	315.75	0.0096			1292	343.956	343.248	100.206
																316.125	3.0546	316.125	0.9784			1293	343.053	343.284	99.9325
																316.125	0.2164	316.125	3.0159			1294	343.641	344.212	99.8341
																316.542	0.0065	316.542	0.7196			1295	343.503	343.689	99.9458
																316.542	1.9457	316.542	0.0096			1296	343.772	343.877	99.9693
																316.958	3.0642	316.958	0.975			1297	343.922	344.154	99.9328
																316.958	0.2201	316.958	3.0156			1298	344.206	344.079	100.037
																317.333	0.0074	317.333	0.7189			1299	343.673	343.828	99.955
																317.333	2.0015	317.333	0.0096			1300	343.745	343.49	100.074
																317.75	3.0751	317.75	0.9797			1301	344.231	343.318	100.266
																317.75	0.2303	317.75	3.0007			1302	343.31	343.965	99.8095
																318.125	0.0078	318.125	0.6932			1303	344.059	344.099	99.9884
																318.125	2.0229	318.125	0.0084			1304	343.018	344.231	99.6478
																318.458	3.0038	318.458	0.9604			1305	343.392	344.33	99.7274
																318.458	0.1823	318.458	3.0044			1306	343.905	343.146	100.221
																318.792	0.0096	318.792	0.6997			1307	343.375	343.51	99.9607
																318.792	2.0905	318.792	0.0087			1308	343.557	343.948	99.8862
																319.167	3.0205	319.167	0.9577			1309	343.299	343.717	99.8783
																319.167	0.1863	319.167	3.0041			1310	343.172	344.055	99.7435
																319.5	0.0099	319.5	0.6904			1311	343.44	343.936	99.8557
																319.5	2.1243	319.5	0.0084			1312	343.262	343.735	99.8623
																319.833	3.0277	319.833	0.9608			1313	343.96	343.531	100.125
																319.833	0.1916	319.833	3.0053			1314	343.221	343.952	99.7874
																320.208	0.005	320.208	0.6867			1315	343.612	343.795	99.9467
																320.208	1.8883	320.208	0.0087			1316	343.241	343.572	99.9036
																320.625	3.0528	320.625	0.9279			1317	343.405	344.006	99.8252
																320.625	0.2161	320.625	3.0153			1318	343.049	344.218	99.6604
																321.042	0.0068	321.042	0.7109			1319	343.396	343.642	99.9284
																321.042	1.9491	321.042	0.0093			1320	343.948	343.157	100.231
																321.417	3.0608	321.417	0.9688			1321	343.507	343.298	100.061
																321.417	0.2245	321.417	3.014			1322	343.842	343.862	99.994
																321.833	0.0078	321.833	0.7112			1323	343.259	343.591	99.9035
																321.833	1.9723	321.833	0.0096			1324	343.648	343.392	100.075
																322.208	3.0686	322.208	0.9769			1325	343.72	343.801	99.9766
																322.208	0.2183	322.208	3.0174			1326	343.772	344.176	99.8825
																322.625	0.0071	322.625	0.7211			1327	343.276	343.398	99.9645
																322.625	1.9723	322.625	0.0096			1328	343.857	343.73	100.037
																323	3.0664	323	0.9784			1329	343.245	343.527	99.9177
																323	0.2232	323	3.0177			1330	343.626	343.776	99.9566
																323.417	0.0071	323.417	0.7205			1331	343.771	343.838	99.9806
																323.417	2.0083	323.417	0.0099			1332	343.053	343.268	99.9371
																323.75	3.0025	323.75	0.9787			1333	343.564	343.062	100.146
																323.75	0.1832	323.75	3.0007			1334	343.462	343.668	99.9399
																324.083	0.0096	324.083	0.6873			1335	343.683	343.837	99.9552
																324.083	2.1081	324.083	0.0084			1336	343.565	343.139	100.124
																324.458	3.0261	324.458	0.9608			1337	343.392	343.882	99.8575
																324.458	0.1935	324.458	3.0072			1338	343.831	343.221	100.177
																324.833	0.005	324.833	0.7022			1339	343.825	343.275	100.16
																324.833	1.8787	324.833	0.0087			1340	342.936	343.695	99.779
																325.25	3.0497	325.25	0.9654			1341	343.394	343.662	99.9221
																325.25	0.2071	325.25	3.0078			1342	343.319	343.922	99.8246
																325.625	0.0062	325.625	0.6923			1343	343.595	343.056	100.157
																325.625	1.9429	325.625	0.0084			1344	343.058	343.344	99.9167
																326.042	3.0599	326.042	0.9648			1345	343.088	343.329	99.9298
																326.042	0.2186	326.042	3.0091			1346	343.209	343.006	100.059
																326.417	0.0071	326.417	0.7006			1347	343.044	343.949	99.7369
																326.417	1.9826	326.417	0.0087			1348	343.547	343.869	99.9064
																326.833	3.0683	326.833	0.9691			1349	342.836	343.624	99.7707
																326.833	0.2263	326.833	3.0118			1350	343.656	343.174	100.14
																327.208	0.0071	327.208	0.701			1351	343.28	343.085	100.057
																327.208	2.0313	327.208	0.0087			1352	343.394	343.915	99.8485
																327.542	3.0044	327.542	0.9691			1353	343.123	343.847	99.7893
																327.542	0.1817	327.542	3.0146			1354	343.591	343.283	100.09
																327.875	0.0096	327.875	0.7099			1355	343.409	343.958	99.8405
																327.875	2.1227	327.875	0.009			1356	343.419	343.156	100.077
																328.25	3.0292	328.25	0.9713			1357	342.793	343.658	99.7483
																328.25	0.1984	328.25	3.0159			1358	343.041	343.559	99.8491
																328.625	0.0053	328.625	0.7084			1359	343.761	343.036	100.212
																328.625	1.9107	328.625	0.009			1360	343.05	343.971	99.7324
																329.042	3.0565	329.042	0.9694			1361	343.695	343.906	99.9387
																329.042	0.2117	329.042	3.0143			1362	343.279	343.225	100.016
																329.417	0.0065	329.417	0.7062			1363	343.684	343.663	100.006
																329.417	1.9606	329.417	0.009			1364	343.025	342.837	100.055
																329.833	3.0645	329.833	0.9732			1365	343.03	343.511	99.8601
																329.833	0.2179	329.833	3.0143			1366	343.336	343.376	99.9882
																330.208	0.0065	330.208	0.7121			1367	343.671	343.386	100.083
																330.208	1.9736	330.208	0.009			1368	343.512	343.179	100.097
																330.625	3.0738	330.625	0.9744			1369	342.94	343.071	99.9619
																330.625	0.2285	330.625	3.0153			1370	343.805	343.236	100.166
																331	0.0071	331	0.714			1371	343.013	343.355	99.9006
																331	2.0356	331	0.0093			1372	343.492	343.242	100.073
																331.375	3.0091	331.375	0.9756			1373	343.865	343.614	100.073
																331.375	0.1835	331.375	3.0187			1374	343.878	343.887	99.9973
																331.708	0.0096	331.708	0.7223			1375	343.378	343.256	100.036
																331.708	2.1379	331.708	0.0096			1376	343.561	343.104	100.133
																332.042	3.0311	332.042	0.9778			1377	343.964	343.09	100.255
																332.042	0.195	332.042	3.0004			1378	343.822	343.866	99.9871
																332.458	0.0043	332.458	0.6845			1379	343.439	343.647	99.9394
																332.458	1.9466	332.458	0.0096			1380	343.269	343.746	99.8614
																332.833	3.0596	332.833	0.9852			1381	344.241	343.286	100.278
																332.833	0.2102	332.833	3.0038			1382	342.895	343.446	99.8394
																333.25	0.0056	333.25	0.6904			1383	343.524	343.265	100.076
																333.25	1.9745	333.25	0.0099			1384	343.191	343.742	99.8395
																333.625	3.0692	333.625	0.9874			1385	343.322	343.302	100.006
																333.625	0.2217	333.625	3.0044			1386	343.504	343.029	100.138
																334.042	0.0065	334.042	0.6861			1387	343.108	343.884	99.7743
																334.042	2.0164	334.042	0.0099			1388	342.749	343.587	99.7562
																334.375	3.0001	334.375	0.9849			1389	343.326	343.174	100.044
																334.375	0.1687	334.375	3.0019			1390	343.213	343.765	99.8394
																334.708	0.0078	334.708	0.6904			1391	342.874	342.995	99.9649
																334.708	2.0663	334.708	0.0099			1392	343.707	343.409	100.087
																335.042	3.0162	335.042	0.9896			1393	342.749	343.595	99.7537
																335.042	0.1804	335.042	3.0069			1394	343.983	343.744	100.07
																335.417	0.0093	335.417	0.6948			1395	342.736	344.186	99.5787
																335.417	2.1425	335.417	0.0099			1396	343.153	343.058	100.028
																335.75	3.0335	335.75	0.9874			1397	343.183	343.976	99.7695
																335.75	0.1941	335.75	3.0044			1398	342.862	343.533	99.8047
																336.125	0.0047	336.125	0.6907			1399	343.151	343.223	99.9791
																336.125	1.9063	336.125	0.0096			1400	343.108	343.679	99.8339
																336.542	3.0509	336.542	0.9871			1401	343.267	343.247	100.006
																336.542	0.2018	336.542	3.0032			1402	343.302	343.285	100.005
																336.917	0.005	336.917	0.6842			1403	343.278	343.663	99.8878
																336.917	1.9314	336.917	0.0093			1404	343.519	344.09	99.834
																337.333	3.0596	337.333	0.9794			1405	343.151	343.452	99.9124
																337.333	0.2093	337.333	3.0013			1406	343.232	343.782	99.8401
																337.708	0.0056	337.708	0.6839			1407	343.5	343.501	99.9996
																337.708	1.9838	337.708	0.0093			1408	343.706	343.571	100.039
																338.125	3.0707	338.125	0.9772			1409	343.274	342.792	100.14
																338.125	0.2183	338.125	3.0038			1410	343.349	342.956	100.115
																338.5	0.0068	338.5	0.6861			1411	343.259	343.574	99.9084
																338.5	2.0188	338.5	0.0096			1412	343.191	343.33	99.9595
																338.833	3.0035	338.833	0.9837			1413	343.259	343.156	100.03
																338.833	0.1721	338.833	3.0038			1414	343.87	343.458	100.12
																339.167	0.0084	339.167	0.6867			1415	343.459	343.613	99.955
																339.167	2.1196	339.167	0.0096			1416	343.589	343.534	100.016
																339.542	3.0246	339.542	0.9874			1417	343.037	344.127	99.6831
																339.542	0.1783	339.542	3.0066			1418	343.067	342.812	100.074
																339.875	0.0087	339.875	0.6935			1419	343.124	343.036	100.026
																339.875	2.1723	339.875	0.0099			1420	343.163	343.693	99.8458
																340.208	3.0394	340.208	0.9887			1421	342.832	343.155	99.9061
																340.208	0.195	340.208	3.0084			1422	343.311	342.928	100.112
																340.542	0.0099	340.542	0.6923			1423	343	343.319	99.907
																340.542	2.225	340.542	0.0099			1424	343.025	343.159	99.961
																340.917	3.0472	340.917	0.9949			1425	343.551	343.263	100.084
																340.917	0.1975	340.917	3.0091			1426	343.575	343.868	99.9147
																341.292	0.0047	341.292	0.6957			1427	343.171	343.501	99.9039
																341.292	1.9485	341.292	0.0084			1428	343.529	343.284	100.071
																341.708	3.0642	341.708	0.9654			1429	343.613	343.301	100.091
																341.708	0.2127	341.708	3.0143			1430	342.737	343.465	99.788
																342.083	0.0059	342.083	0.7028			1431	343.347	343.331	100.005
																342.083	1.9993	342.083	0.0087			1432	343.701	343.392	100.09
																342.417	3.001	342.417	0.9651			1433	343.302	343.189	100.033
																342.417	0.1665	342.417	3.0143			1434	343.152	343.268	99.9664
																342.75	0.0078	342.75	0.7075			1435	343.184	343.583	99.8839
																342.75	2.0905	342.75	0.0087			1436	343.854	343.634	100.064
																343.125	3.0196	343.125	0.9713			1437	342.924	344.157	99.6418
																343.125	0.1789	343.125	3.0149			1438	343.058	343.027	100.009
																343.458	0.009	343.458	0.7096			1439	343.058	342.952	100.031
																343.458	2.146	343.458	0.009			1440	342.647	342.947	99.9124
																343.792	3.0311	343.792	0.9704			1441	343.443	343.469	99.9926
																343.792	0.1876	343.792	3.0165			1442	342.967	343.538	99.8337
																344.125	0.0096	344.125	0.7115			1443	343.861	343.642	100.064
																344.125	2.2089	344.125	0.0087			1444	343.602	343.839	99.931
																344.458	3.0466	344.458	0.9685			1445	343.035	343.373	99.9016
																344.458	0.1993	344.458	3.0156			1446	343.352	343.005	100.101
																344.875	0.0047	344.875	0.7161			1447	343.556	342.838	100.209
																344.875	1.9686	344.875	0.009			1448	343.421	343.15	100.079
																345.25	3.0673	345.25	0.9753			1449	343.685	343.451	100.068
																345.25	0.213	345.25	3.0165			1450	342.919	343.446	99.8465
																345.667	0.0056	345.667	0.7068			1451	343.109	343.002	100.031
																345.667	1.9968	345.667	0.009			1452	342.616	343.653	99.6983
																346.042	3.0726	346.042	0.9725			1453	343.519	343.527	99.9977
																346.042	0.2148	346.042	3.0168			1454	343.277	343.61	99.9033
																346.458	0.0059	346.458	0.7087			1455	343.155	343.031	100.036
																346.458	2.0272	346.458	0.009			1456	343.512	342.978	100.156
																346.792	3.0069	346.792	0.9772			1457	343.457	343.406	100.015
																346.792	0.1705	346.792	3.018			1458	343.193	343.11	100.024
																347.125	0.0081	347.125	0.7161			1459	343.365	343.258	100.031
																347.125	2.1398	347.125	0.009			1460	343.418	342.898	100.152
																347.458	3.0348	347.458	0.9704			1461	343.156	342.703	100.132
																347.458	0.1832	347.458	3.0165			1462	342.933	343.057	99.9638
																347.792	0.009	347.792	0.7072			1463	342.765	343.241	99.8615
																347.792	2.1878	347.792	0.0087			1464	342.867	343.434	99.835
																348.167	3.0428	348.167	0.9657			1465	342.839	342.784	100.016
																348.167	0.1919	348.167	3.0143			1466	342.927	342.877	100.014
																348.5	0.0096	348.5	0.7059			1467	343.001	343.099	99.9714
																348.5	2.2337	348.5	0.009			1468	342.859	343.235	99.8905
																348.833	3.0503	348.833	0.9716			1469	343.655	342.584	100.313
																348.833	0.1962	348.833	3.0177			1470	342.789	343.404	99.821
																349.208	0.0043	349.208	0.7143			1471	342.29	342.651	99.8947
																349.208	1.9606	349.208	0.0093			1472	343.664	343.392	100.079
																349.625	3.0655	349.625	0.975			1473	342.954	343.593	99.8138
																349.625	0.2062	349.625	3.0187			1474	342.988	343.624	99.815
																350	0.005	350	0.7099			1475	342.487	342.808	99.9063
																350	2.0092	350	0.0093			1476	343.026	343.202	99.9486
																350.375	3.001	350.375	0.9741			1477	343.481	343.589	99.9687
																350.375	0.1625	350.375	3.0056			1478	343.253	343.361	99.9688
																350.708	0.0071	350.708	0.6948			1479	342.983	343.318	99.9023
																350.708	2.1373	350.708	0.0099			1480	342.552	343.428	99.7447
																351.042	3.0283	351.042	0.9899			1481	343.174	343.537	99.8944
																351.042	0.1829	351.042	3.0072			1482	342.822	342.888	99.9808
																351.375	0.0084	351.375	0.6982			1483	342.672	343.363	99.7986
																351.375	2.1537	351.375	0.0099			1484	342.934	343.447	99.8507
																351.75	3.0345	351.75	0.9887			1485	343.228	343.034	100.056
																351.75	0.1863	351.75	3.0056			1486	343.284	343.69	99.8818
																352.083	0.0096	352.083	0.6898			1487	342.92	343.112	99.9441
																352.083	2.2111	352.083	0.0099			1488	342.467	343.09	99.8183
																352.417	3.0475	352.417	0.9911			1489	342.71	343.281	99.8337
																352.417	0.1897	352.417	3.0097			1490	342.733	343.585	99.7521
																352.75	0.0096	352.75	0.7003			1491	342.943	342.913	100.009
																352.75	2.243	352.75	0.0084			1492	343.417	343.092	100.095
																353.083	3.0531	353.083	0.9632			1493	342.996	343.094	99.9716
																353.083	0.1959	353.083	3.0122			1494	343.597	342.888	100.207
																353.5	0.0043	353.5	0.7028			1495	343.203	342.992	100.062
																353.5	1.9649	353.5	0.0099			1496	343.128	342.9	100.066
																353.875	3.0689	353.875	0.9914			1497	343.409	343.182	100.066
																353.875	0.2034	353.875	3.0072			1498	343.114	343.168	99.9843
																354.292	0.005	354.292	0.6882			1499	343.352	343.122	100.067
																354.292	2.0185	354.292	0.0084			1500	343.05	342.689	100.106
																354.625	3.0038	354.625	0.9635			1501	343.114	343.545	99.8746
																354.625	0.1618	354.625	3.0137			1502	343.149	343.046	100.03
																354.958	0.0071	354.958	0.7053			1503	343.212	342.476	100.215
																354.958	2.1227	354.958	0.0087			1504	342.714	343.479	99.7773
																355.292	3.0258	355.292	0.9685			1505	342.801	343.398	99.8261
																355.292	0.1761	355.292	3.0137			1506	342.653	342.949	99.9135
																355.667	0.0087	355.667	0.7047			1507	343.313	343.151	100.047
																355.667	2.1881	355.667	0.0084			1508	343.677	343.234	100.129
																356	3.0391	356	0.9642			1509	343.179	343.554	99.8909
																356	0.1904	356	3.0156			1510	342.789	343.347	99.8374
																356.333	0.0093	356.333	0.7109			1511	342.811	342.713	100.029
																356.333	2.2216	356.333	0.0087			1512	342.7	343.628	99.7299
																356.667	3.0469	356.667	0.9366			1513	342.657	343.134	99.8609
																356.667	0.191	356.667	3.0038			1514	342.918	343.529	99.8222
																357.042	0.004	357.042	0.6827			1515	343.073	343.268	99.943
																357.042	1.9584	357.042	0.0093			1516	342.727	343.575	99.7533
																357.458	3.0642	357.458	0.9862			1517	343.138	342.752	100.113
																357.458	0.2034	357.458	3.0041			1518	342.644	343.355	99.7928
																357.833	0.005	357.833	0.6861			1519	343.066	343.171	99.9694
																357.833	2.0105	357.833	0.0096			1520	343.387	343.416	99.9914
																358.208	3.0053	358.208	0.9831			1521	342.857	343.678	99.7614
																358.208	0.1637	358.208	3.005			1522	343.279	343.65	99.8922
																358.542	0.0071	358.542	0.6917			1523	343.462	343.744	99.9181
																358.542	2.1255	358.542	0.0096			1524	343.574	343.687	99.9672
																358.875	3.0286	358.875	0.9874			1525	343.393	343.607	99.9377
																358.875	0.1789	358.875	3.005			1526	343.241	343.342	99.9704
																359.208	0.0084	359.208	0.6904			1527	342.983	343.695	99.7927
																359.208	2.1652	359.208	0.0096			1528	343.673	343.967	99.9143
																359.542	3.037	359.542	0.9865			1529	343.409	342.76	100.189
																359.542	0.1832	359.542	3.0066			1530	343.292	343.638	99.8992
																359.917	0.0087	359.917	0.6926			1531	343.19	343.079	100.032
																359.917	2.2033	359.917	0.0099			1532	343.452	343.463	99.9968
																360.25	3.0475	360.25	0.9874			1533	343.588	343.464	100.036
																360.25	0.1904	360.25	3.0112			1534	342.809	343.681	99.7462
																360.583	0.0096	360.583	0.7028			1535	342.47	343.642	99.6588
																360.583	2.2597	360.583	0.0084			1536	343.353	343.234	100.035
																360.917	3.0574	360.917	0.9666			1537	343.5	343.807	99.9108
																360.917	0.1941	360.917	3.0134			1538	343.342	343.821	99.8604
																361.292	0.0096	361.292	0.7019			1539	342.806	343.393	99.8291
																361.292	2.2861	361.292	0.0084			1540	343.5	343.692	99.9443
																361.625	3.0624	361.625	0.9642			1541	343.297	343.383	99.975
																361.625	0.1984	361.625	3.0115			1542	343.971	343.481	100.143
																362	0.0043	362	0.6982			1543	343.43	342.734	100.203
																362	1.9925	362	0.0084			1544	343.637	343.63	100.002
																362.417	3.0732	362.417	0.966			1545	343.158	343.831	99.8042
																362.417	0.2074	362.417	3.0131			1546	342.98	342.845	100.039
																362.792	0.005	362.792	0.7019			1547	343.364	342.983	100.111
																362.792	2.0412	362.792	0.0087			1548	342.998	343.602	99.824
																363.167	3.014	363.167	0.9685			1549	343.075	343.828	99.7811
																363.167	0.1662	363.167	3.0125			1550	342.76	343.482	99.7897
																363.5	0.0071	363.5	0.7016			1551	342.54	342.881	99.9006
																363.5	2.1416	363.5	0.0084			1552	343.59	343.577	100.004
																363.833	3.032	363.833	0.9623			1553	343.377	343.122	100.074
																363.833	0.1829	363.833	3.0146			1554	343.908	343.057	100.248
																364.167	0.0087	364.167	0.7081			1555	343.58	343.413	100.049
																364.167	2.2312	364.167	0.0087			1556	343.133	343.204	99.9793
																364.5	3.0494	364.5	0.9732			1557	343.078	343.28	99.941
																364.5	0.191	364.5	3.0162			1558	342.787	343.548	99.7785
																364.917	0.004	364.917	0.7149			1559	343.245	343.75	99.853
																364.917	1.9438	364.917	0.009			1560	343.477	343.802	99.9055
																365.333	3.0639	365.333	0.9732			1561	343.57	343.951	99.8894
																365.333	0.2031	365.333	3.0159			1562	342.887	343.834	99.7244
																365.708	0.0053	365.708	0.7099			1563	343.782	343.515	100.078
																365.708	2.0179	365.708	0.0087			1564	343.697	343.758	99.9821
																366.042	3.0053	366.042	0.9694			1565	343.433	343.434	99.9998
																366.042	0.164	366.042	3.0165			1566	343.059	343.508	99.8692
																366.375	0.0068	366.375	0.7127			1567	342.887	343.812	99.7312
																366.375	2.1016	366.375	0.009			1568	343.698	343.49	100.06
																366.75	3.0236	366.75	0.9701			1569	343.678	343.522	100.045
																366.75	0.1773	366.75	3.0168			1570	343.146	343.86	99.7925
																367.083	0.0087	367.083	0.7152			1571	343.401	343.331	100.02
																367.083	2.1872	367.083	0.009			1572	343.248	343.613	99.8937
																367.417	3.0444	367.417	0.9747			1573	342.982	343.65	99.8056
																367.417	0.1882	367.417	3.0168			1574	342.682	343.068	99.8875
																367.75	0.0096	367.75	0.7096			1575	343.553	343.292	100.076
																367.75	2.2542	367.75	0.009			1576	343.547	343.754	99.9398
																368.083	3.0537	368.083	0.9728			1577	343.451	343.414	100.011
																368.083	0.1966	368.083	3.0159			1578	343.552	343.306	100.072
																368.5	0.0047	368.5	0.7106			1579	343.517	343.034	100.141
																368.5	2.0012	368.5	0.0087			1580	343.957	343.548	100.119
																368.833	3.0053	368.833	0.9673			1581	342.771	343.375	99.8241
																368.833	0.1606	368.833	3.0137			1582	343.027	343.213	99.9456
																369.167	0.0068	369.167	0.6985			1583	342.753	343.17	99.8786
																369.167	2.0982	369.167	0.0084			1584	343.531	343.773	99.9296
																369.542	3.0224	369.542	0.967			1585	343.702	343.391	100.091
																369.542	0.1705	369.542	3.0128			1586	342.949	343.03	99.9764
																369.875	0.0081	369.875	0.7031			1587	343.12	343.291	99.95
																369.875	2.1782	369.875	0.0084			1588	342.726	343.59	99.7485
																370.208	3.041	370.208	0.9642			1589	343.221	343.568	99.8989
																370.208	0.1891	370.208	3.0109			1590	342.762	343.825	99.6908
																370.542	0.0096	370.542	0.6935			1591	343.69	343.62	100.02
																370.542	2.2411	370.542	0.0099			1592	343.338	343.483	99.9577
																370.875	3.0537	370.875	0.9918			1593	343.562	343.392	100.05
																370.875	0.1935	370.875	3.0078			1594	343.315	343.465	99.9563
																371.208	0.0099	371.208	0.6948			1595	342.778	343.946	99.6605
																371.208	2.3031	371.208	0.0096			1596	342.871	343.79	99.7326
																371.583	3.0636	371.583	0.9936			1597	343.337	342.758	100.169
																371.583	0.1993	371.583	3.0066			1598	343.195	343.35	99.9548
																371.958	0.005	371.958	0.6901			1599	343.761	343.651	100.032
																371.958	2.0117	371.958	0.0093			1600	343.145	343.614	99.8637
																372.333	3.0016	372.333	0.9871			1601	343.681	343.899	99.9367
																372.333	0.1544	372.333	3.0084			1602	343.002	342.714	100.084
																372.667	0.0059	372.667	0.6867			1603	343.685	343.141	100.159
																372.667	2.0582	372.667	0.0093			1604	342.771	343.471	99.7961
																373	3.0112	373	0.9896			1605	343.075	343.339	99.923
																373	0.1625	373	3.005			1606	342.995	343.147	99.9557
																373.333	0.0078	373.333	0.6864			1607	343.864	343.685	100.052
																373.333	2.1205	373.333	0.0093			1608	343.518	343.695	99.9483
																373.667	3.028	373.667	0.9887			1609	343.446	343.001	100.13
																373.667	0.1755	373.667	3.0075			1610	343.593	343.807	99.9376
																374	0.0087	374	0.6898			1611	343.348	343.961	99.8217
																374	2.1732	374	0.009			1612	342.743	343.595	99.752
																374.333	3.0385	374.333	0.988			1613	343.283	343.213	100.02
																374.333	0.1835	374.333	3.0044			1614	343.055	343.781	99.789
																374.708	0.009	374.708	0.6796			1615	342.975	343.497	99.8481
																374.708	2.1928	374.708	0.009			1616	343.307	343.532	99.9347
																375.042	3.0435	375.042	0.9849			1617	343.057	342.736	100.094
																375.042	0.1845	375.042	3.0035			1618	343.246	343.009	100.069
																375.375	0.0093	375.375	0.6771			1619	343.176	343.897	99.7902
																375.375	2.2538	375.375	0.0087			1620	343.84	343.417	100.123
																375.708	3.0534	375.708	0.9806			1621	343.483	343.195	100.084
																375.708	0.1956	375.708	3.0004			1622	343.03	343.594	99.836
																376.125	0.0043	376.125	0.6718			1623	343.389	343.145	100.071
																376.125	1.9727	376.125	0.0087			1624	343.851	343.821	100.009
																376.5	3.0701	376.5	0.9797			1625	343.671	343.21	100.134
																376.5	0.2068	376.5	3.0177			1626	343.273	343.309	99.9894
																376.917	0.0047	376.917	0.7099			1627	343.327	343.186	100.041
																376.917	2.0207	376.917	0.0084			1628	343.187	343.332	99.9578
																377.25	3.0066	377.25	0.9728			1629	343.315	343.477	99.9529
																377.25	0.1621	377.25	3.0165			1630	343.645	343.709	99.9814
																377.583	0.0071	377.583	0.7034			1631	343.469	343.327	100.041
																377.583	2.1202	377.583	0.0099			1632	343.129	343.752	99.8185
																377.917	3.0261	377.917	0.9976			1633	342.806	342.988	99.947
																377.917	0.1708	377.917	3.0103			1634	342.975	343.913	99.7272
																378.25	0.0078	378.25	0.6932			1635	342.771	343.292	99.8482
																378.25	2.1704	378.25	0.0096			1636	343.238	343.971	99.7868
																378.625	3.0385	378.625	0.9927			1637	342.749	343.922	99.6587
																378.625	0.1792	378.625	3.0109			1638	343.113	343.695	99.8306
																378.958	0.0084	378.958	0.6957			1639	343.314	343.526	99.9382
																378.958	2.1971	378.958	0.0096			1640	342.768	344.12	99.6072
																379.292	3.0453	379.292	0.998			1641	343.197	343.174	100.006
																379.292	0.186	379.292	3.0106			1642	343.464	343.345	100.035
																379.625	0.0093	379.625	0.692			1643	343.8	343.152	100.189
																379.625	2.2542	379.625	0.0099			1644	342.928	343.47	99.8423
																379.958	3.0568	379.958	0.9964			1645	343.182	343.68	99.855
																379.958	0.1904	379.958	3.0112			1646	343.72	343.03	100.201
																380.333	0.0093	380.333	0.6954			1647	343.449	343.595	99.9577
																380.333	2.287	380.333	0.0096			1648	343.483	343.893	99.8806
																380.667	3.0611	380.667	0.997			1649	343.974	343.578	100.115
																380.667	0.1987	380.667	3.0128			1650	342.765	343.895	99.6712
																381.042	0.0043	381.042	0.6979			1651	342.865	343.031	99.9518
																381.042	2.0154	381.042	0.0096			1652	343.388	343.294	100.027
																381.375	3.0029	381.375	0.9983			1653	343.613	343.448	100.048
																381.375	0.1569	381.375	3.0112			1654	343.137	343.603	99.8643
																381.708	0.0065	381.708	0.6901			1655	343.607	343.732	99.9635
																381.708	2.1252	381.708	0.0093			1656	343.107	344.235	99.6725
																382.083	3.0289	382.083	0.9896			1657	342.799	343.406	99.8231
																382.083	0.1739	382.083	3.0087			1658	342.829	343.542	99.7927
																382.417	0.0078	382.417	0.691			1659	343.584	343.539	100.013
																382.417	2.2042	382.417	0.009			1660	343.718	343.737	99.9946
																382.75	3.0441	382.75	0.9856			1661	343.634	343.058	100.168
																382.75	0.1854	382.75	3.0053			1662	342.782	343.67	99.7417
																383.083	0.009	383.083	0.6833			1663	343.586	343.079	100.148
																383.083	2.2476	383.083	0.0087			1664	343.635	343.694	99.9828
																383.417	3.0531	383.417	0.9837			1665	343.347	343.16	100.055
																383.417	0.1897	383.417	3.0029			1666	342.943	343.093	99.9564
																383.75	0.0087	383.75	0.6786			1667	343.141	343.715	99.8328
																383.75	2.2697	383.75	0.0087			1668	343.489	343.429	100.018
																384.125	3.0571	384.125	0.9846			1669	342.763	343.297	99.8445
																384.125	0.1904	384.125	3.0038			1670	343.06	343.139	99.9771
																384.458	0.0096	384.458	0.6749			1671	343.322	343.731	99.8809
																384.458	2.3053	384.458	0.0087			1672	343.918	343.137	100.228
																384.792	3.0642	384.792	0.9846			1673	343.592	343.652	99.9826
																384.792	0.1953	384.792	3.0047			1674	342.517	342.805	99.9161
																385.125	0.0099	385.125	0.6783			1675	343.458	343.76	99.9121
																385.125	2.3301	385.125	0.0087			1676	343.213	343.637	99.8768
																385.5	3.0689	385.5	0.9905			1677	343.578	343.015	100.164
																385.5	0.1987	385.5	3.0106			1678	343.282	343.569	99.9164
																385.875	0.0047	385.875	0.6904			1679	343.859	343.715	100.042
																385.875	2.0427	385.875	0.009			1680	342.842	343.321	99.8606
																386.208	3.0103	386.208	0.9955			1681	343.025	343.402	99.8905
																386.208	0.1618	386.208	3.0134			1682	343.654	343.522	100.038
																386.542	0.0071	386.542	0.692			1683	342.992	343.264	99.9206
																386.542	2.1652	386.542	0.0093			1684	343.705	342.749	100.279
																386.875	3.0357	386.875	0.9958			1685	343.451	343.103	100.101
																386.875	0.1755	386.875	3.0128			1686	343.537	343.691	99.9552
																387.208	0.0081	387.208	0.6954			1687	343.406	343.455	99.9859
																387.208	2.2294	387.208	0.0096			1688	343.663	343.134	100.154
																387.583	3.0509	387.583	0.9973			1689	342.544	343.292	99.782
																387.583	0.1891	387.583	3.0125			1690	343.037	343.352	99.9084
																387.917	0.0093	387.917	0.687			1691	342.76	343.54	99.7729
																387.917	2.2814	387.917	0.0093			1692	343.618	343.102	100.15
																388.25	3.0605	388.25	0.9933			1693	343.678	343.705	99.9921
																388.25	0.195	388.25	3.0118			1694	343.638	343.553	100.025
																388.583	0.0096	388.583	0.6954			1695	343.145	343.106	100.012
																388.583	2.3056	388.583	0.0096			1696	343.449	342.981	100.136
																388.917	3.0658	388.917	0.9986			1697	343.721	343.657	100.019
																388.917	0.1987	388.917	3.0125			1698	343.142	343.421	99.9189
																389.333	0.0043	389.333	0.6904			1699	343.079	343.257	99.948
																389.333	2.0402	389.333	0.0093			1700	343.016	343.011	100.001
																389.667	3.0106	389.667	0.9589			1701	343.236	343.255	99.9945
																389.667	0.1615	389.667	3.0001			1702	343.532	342.999	100.155
																390	0.0062	390	0.674			1703	343.273	343.778	99.853
																390	2.1323	390	0.0084			1704	343.21	343.296	99.9749
																390.375	3.0314	390.375	0.9794			1705	343.073	343.709	99.815
																390.375	0.1739	390.375	3.001			1706	343.146	343.561	99.8792
																390.708	0.0078	390.708	0.6669			1707	343.163	343.24	99.9777
																390.708	2.2098	390.708	0.0084			1708	343.831	343.404	100.124
																391.042	3.0475	391.042	0.9818			1709	343.02	343.404	99.8882
																391.042	0.1866	391.042	3.0019			1710	342.951	342.999	99.9859
																391.375	0.0087	391.375	0.669			1711	342.648	342.788	99.9591
																391.375	2.2703	391.375	0.0099			1712	343.084	343.381	99.9136
																391.75	3.058	391.75	1.0054			1713	343.845	343.414	100.126
																391.75	0.1916	391.75	3.0168			1714	343.433	343.013	100.122
																392.083	0.0096	392.083	0.6948			1715	343.325	343.673	99.8986
																392.083	2.3165	392.083	0.0096			1716	342.903	343.74	99.7564
																392.417	3.0658	392.417	0.9967			1717	343.582	342.978	100.176
																392.417	0.1972	392.417	3.0137			1718	343.067	343.039	100.008
																392.75	0.0096	392.75	0.6917			1719	343.22	342.809	100.12
																392.75	2.3568	392.75	0.0093			1720	343.13	343.021	100.032
																393.083	3.072	393.083	0.9939			1721	343.736	343.809	99.9787
																393.083	0.2021	393.083	3.01			1722	343.068	343.417	99.8983
																393.5	0.004	393.5	0.6864			1723	343.146	342.946	100.058
																393.5	2.0709	393.5	0.0093			1724	343.531	343.697	99.9518
																393.833	3.0184	393.833	0.9939			1725	343.224	343.379	99.9549
																393.833	0.1615	393.833	3.0112			1726	343.083	342.846	100.069
																394.167	0.0068	394.167	0.6904			1727	342.521	343.606	99.6843
																394.167	2.1934	394.167	0.0093			1728	342.938	343.053	99.9664
																394.5	3.0407	394.5	0.9949			1729	343.398	343.096	100.088
																394.5	0.1792	394.5	3.0122			1730	343.671	343.878	99.9398
																394.833	0.0081	394.833	0.6929			1731	343.622	343.611	100.003
																394.833	2.2693	394.833	0.0096			1732	343.173	343.275	99.9705
																395.208	3.0587	395.208	0.9986			1733	343.311	343.094	100.063
																395.208	0.1882	395.208	3.0118			1734	342.803	343.235	99.8742
																395.542	0.0093	395.542	0.6904			1735	343.421	343.553	99.9615
																395.542	2.3313	395.542	0.0093			1736	343.372	343.249	100.036
																395.875	3.067	395.875	0.9902			1737	343.537	343.885	99.8989
																395.875	0.1981	395.875	3.0097			1738	343.879	343.004	100.255
																396.292	0.0043	396.292	0.6861			1739	342.969	343.2	99.9326
																396.292	2.035	396.292	0.009			1740	343.277	343.396	99.9651
																396.625	3.0094	396.625	0.989			1741	342.951	343.632	99.8018
																396.625	0.1497	396.625	3.0106			1742	343.002	343.101	99.9712
																396.958	0.0056	396.958	0.6842			1743	342.86	342.887	99.9921
																396.958	2.0942	396.958	0.0093			1744	343.738	343.826	99.9745
																397.292	3.0224	397.292	0.9939			1745	343.264	343.354	99.9739
																397.292	0.1578	397.292	3.0097			1746	343.17	343.494	99.9059
																397.667	0.0062	397.667	0.6855			1747	343.37	342.869	100.146
																397.667	2.1391	397.667	0.009			1748	343.366	343.622	99.9256
																398	3.0286	398	0.9945			1749	342.859	343.62	99.7786
																398	0.1594	398	3.0097			1750	342.978	343.125	99.9573
																398.333	0.0065	398.333	0.6842			1751	343.205	343.276	99.9794
																398.333	2.1537	398.333	0.009			1752	342.729	342.991	99.9235
																398.667	3.032	398.667	0.9905			1753	342.887	342.766	100.035
																398.667	0.1721	398.667	3.0084			1754	343.367	343.463	99.9723
																399	0.0084	399	0.6833			1755	343.184	343.217	99.9903
																399	2.2263	399	0.0087			1756	343.261	343.689	99.8754
																399.375	3.05	399.375	0.9905			1757	342.869	343.375	99.8527
																399.375	0.1838	399.375	3.0094			1758	343.14	343.301	99.9533
																399.708	0.009	399.708	0.6886			1759	342.798	343.392	99.8272
																399.708	2.2824	399.708	0.0093			1760	343.005	343.129	99.9639
																400.042	3.0608	400.042	0.9955			1761	343.018	343.262	99.9289
																400.042	0.1922	400.042	3.0131			1762	342.766	343.294	99.8461
																400.375	0.0093	400.375	0.6879			1763	343.683	342.755	100.271
																400.375	2.3146	400.375	0.009			1764	343.359	343.444	99.9753
																400.708	3.0652	400.708	0.9902			1765	342.494	343.377	99.743
																400.708	0.1956	400.708	3.0103			1766	343.002	343.357	99.8967
																401.042	0.0099	401.042	0.6833			1767	343.279	343.14	100.04
																401.042	2.3614	401.042	0.0087			1768	343.182	343.163	100.005
																401.375	3.0732	401.375	0.9905			1769	342.842	343.057	99.9375
																401.375	0.199	401.375	3.0075			1770	342.972	343.125	99.9554
																401.75	0.0093	401.75	0.6848			1771	343.246	343.278	99.9904
																401.75	2.3487	401.75	0.0084			1772	343.359	343.013	100.101
																402.083	3.0711	402.083	0.9856			1773	342.872	343.662	99.7702
																402.083	0.1987	402.083	3.0056			1774	342.864	342.928	99.9814
																402.417	0.0099	402.417	0.6755			1775	342.994	342.982	100.004
																402.417	2.3952	402.417	0.0084			1776	342.607	343.462	99.7512
																402.708	3.0025	402.708	0.9834			1777	342.861	343.57	99.7936
																402.708	0.1528	402.708	3.0066			1778	342.661	342.759	99.9715
																403.042	0.0062	403.042	0.6777			1779	342.781	342.766	100.004
																403.042	2.1739	403.042	0.0087			1780	343.205	343.519	99.9085
																403.375	3.036	403.375	0.9883			1781	342.953	343.262	99.91
																403.375	0.1739	403.375	3.0072			1782	342.833	343.348	99.8499
																403.708	0.0081	403.708	0.6786			1783	343.683	342.609	100.313
																403.708	2.2402	403.708	0.0084			1784	342.617	343.692	99.6872
																404.042	3.0512	404.042	0.9877			1785	343.079	343.593	99.8503
																404.042	0.1814	404.042	3.0091			1786	342.962	343.018	99.9837
																404.375	0.0084	404.375	0.682			1787	343.082	343.31	99.9337
																404.375	2.2824	404.375	0.0087			1788	343.631	342.651	100.286
																404.708	3.059	404.708	0.989			1789	343.073	342.942	100.038
																404.708	0.1863	404.708	3.0075			1790	343.288	342.938	100.102
																405.083	0.0087	405.083	0.6817			1791	342.671	342.982	99.9092
																405.083	2.3087	405.083	0.0087			1792	343.326	342.684	100.187
																405.417	3.0676	405.417	0.9877			1793	343.081	343.031	100.015
																405.417	0.1925	405.417	3.0109			1794	342.657	343.056	99.8837
																405.75	0.0093	405.75	0.6836			1795	342.584	343.599	99.7046
																405.75	2.3757	405.75	0.0087			1796	342.829	343.003	99.9493
																406.083	3.0766	406.083	0.9887			1797	342.566	343.541	99.716
																406.083	0.2021	406.083	3.0091			1798	343.66	342.991	100.195
																406.458	0.0093	406.458	0.6789			1799	343.006	343.12	99.9667
																406.458	2.42	406.458	0.0087			1800	342.464	343.02	99.8378
																406.708	3.0038	406.708	0.9893			1801	343.813	342.958	100.249
																406.708	0.1485	406.708	3.0115			1802	342.775	342.749	100.007
																407.083	0.0053	407.083	0.6864			1803	343.364	343.701	99.9021
																407.083	2.1739	407.083	0.0087			1804	342.914	343.14	99.9343
																407.417	3.0348	407.417	0.9887			1805	343.624	342.509	100.326
																407.417	0.1677	407.417	3.0094			1806	342.663	342.795	99.9615
																407.75	0.0071	407.75	0.6774			1807	342.7	343.248	99.8404
																407.75	2.2371	407.75	0.0084			1808	342.719	343.662	99.7256
																408.083	3.0506	408.083	0.9868			1809	342.724	342.552	100.05
																408.083	0.1786	408.083	3.0075			1810	342.936	342.758	100.052
																408.417	0.0078	408.417	0.678			1811	343.52	343.144	100.109
																408.417	2.3047	408.417	0.0081			1812	342.885	343.296	99.8801
																408.75	3.0642	408.75	0.9815			1813	343.596	343.358	100.069
																408.75	0.1851	408.75	3.0041			1814	342.626	343.545	99.7323
																409.125	0.0087	409.125	0.6638			1815	343.524	342.538	100.288
																409.125	2.3555	409.125	0.0099			1816	342.559	343.04	99.8598
																409.458	3.0704	409.458	1.0094			1817	343.357	342.815	100.158
																409.458	0.1928	409.458	3.0013			1818	342.77	343.489	99.7906
																409.792	0.009	409.792	0.6669			1819	342.986	343.302	99.9081
																409.792	2.389	409.792	0.0096			1820	343.244	342.727	100.151
																410.083	3.0001	410.083	0.9738			1821	342.576	343.302	99.7887
																410.083	0.1466	410.083	3.0091			1822	343.472	343.191	100.082
																410.417	0.0053	410.417	0.6768			1823	342.488	343.065	99.8318
																410.417	2.136	410.417	0.0084			1824	343.202	342.969	100.068
																410.75	3.0292	410.75	0.9818			1825	342.447	342.859	99.8798
																410.75	0.1587	410.75	3.0075			1826	343.168	343.504	99.9022
																411.083	0.0056	411.083	0.6752			1827	342.784	342.763	100.006
																411.083	2.1999	411.083	0.0081			1828	342.626	343.376	99.7814
																411.417	3.0422	411.417	0.9778			1829	343.068	343.084	99.9956
																411.417	0.1711	411.417	3.0053			1830	342.75	343.177	99.8754
																411.792	0.0071	411.792	0.6693			1831	343.438	343.057	100.111
																411.792	2.2684	411.792	0.0099			1832	342.791	343.663	99.7463
																412.125	3.0574	412.125	1.0116			1833	343.412	342.91	100.146
																412.125	0.1739	412.125	3.0013			1834	343.014	343.566	99.8394
																412.458	0.0074	412.458	0.6638			1835	343.151	343.541	99.8865
																412.458	2.2901	412.458	0.0096			1836	343.186	343.179	100.002
																412.792	3.063	412.792	1.006			1837	342.797	342.899	99.9704
																412.792	0.1869	412.792	3.0022			1838	342.94	342.785	100.045
																413.167	0.0087	413.167	0.6684			1839	342.818	343.128	99.9099
																413.167	2.3217	413.167	0.0099			1840	343.344	343.016	100.096
																413.5	3.067	413.5	1.0091			1841	342.954	343.54	99.8294
																413.5	0.1919	413.5	3.001			1842	343.176	343.128	100.014
																413.833	0.009	413.833	0.6579			1843	342.859	342.911	99.9848
																413.833	2.385	413.833	0.0096			1844	342.825	342.594	100.067
																414.167	3.076	414.167	1.0082			1845	343.07	343.362	99.9148
																414.167	0.1928	414.167	3.019			1846	342.588	343.79	99.6501
																414.5	0.009	414.5	0.6969			1847	342.706	343.035	99.9042
																414.5	2.3816	414.5	0.0093			1848	343.257	342.613	100.188
																414.875	3.0766	414.875	0.9983			1849	342.901	343.372	99.863
																414.875	0.1969	414.875	3.0171			1850	342.846	343.012	99.9517
																415.208	0.0096	415.208	0.6907			1851	342.585	342.957	99.8914
																415.208	2.4578	415.208	0.009			1852	343.27	343.122	100.043
																415.5	3.0125	415.5	0.989			1853	342.375	343.116	99.784
																415.5	0.1547	415.5	3.0125			1854	343.601	342.936	100.194
																415.833	0.0059	415.833	0.6848			1855	343.302	342.86	100.129
																415.833	2.2225	415.833	0.0087			1856	343.677	343.638	100.011
																416.167	3.045	416.167	0.9865			1857	343.111	342.593	100.151
																416.167	0.1708	416.167	3.0115			1858	343.19	343.262	99.9789
																416.5	0.0074	416.5	0.6783			1859	342.223	343.312	99.6826
																416.5	2.287	416.5	0.0087			1860	342.834	343.09	99.9255
																416.833	3.0587	416.833	0.9933			1861	343.442	343.293	100.043
																416.833	0.1811	416.833	3.0137			1862	342.561	342.952	99.8862
																417.167	0.0081	417.167	0.6858			1863	342.744	342.683	100.018
																417.167	2.3627	417.167	0.0087			1864	343.157	343.24	99.9758
																417.542	3.0723	417.542	0.9905			1865	343.173	343.001	100.05
																417.542	0.1919	417.542	3.0143			1866	342.529	343.606	99.6866
																417.875	0.009	417.875	0.6879			1867	343.289	342.976	100.091
																417.875	2.4076	417.875	0.009			1868	343.187	343.332	99.9577
																418.167	3.0041	418.167	0.9939			1869	342.561	342.993	99.8739
																418.167	0.1442	418.167	3.0137			1870	343.159	343.616	99.8671
																418.5	0.0047	418.5	0.6882			1871	342.778	342.715	100.018
																418.5	2.1704	418.5	0.009			1872	342.517	343.122	99.8237
																418.833	3.0373	418.833	1.0014			1873	342.949	343.461	99.851
																418.833	0.1634	418.833	3.0159			1874	342.67	342.852	99.9466
																419.167	0.0062	419.167	0.6923			1875	343.38	343.413	99.9905
																419.167	2.2569	419.167	0.009			1876	342.653	342.979	99.905
																419.5	3.0531	419.5	0.9955			1877	342.943	342.676	100.078
																419.5	0.1687	419.5	3.0128			1878	343.095	342.963	100.038
																419.875	0.0068	419.875	0.6805			1879	343.414	342.759	100.191
																419.875	2.3406	419.875	0.0084			1880	343.382	343.248	100.039
																420.208	3.0711	420.208	0.9868			1881	343.141	342.763	100.11
																420.208	0.1876	420.208	3.0094			1882	342.801	343.066	99.9228
																420.542	0.0081	420.542	0.6755			1883	342.535	343.048	99.8504
																420.542	2.3775	420.542	0.0084			1884	342.752	342.733	100.006
																420.875	3.076	420.875	0.993			1885	343.452	342.491	100.281
																420.875	0.1904	420.875	3.0115			1886	342.404	342.541	99.9599
																421.25	0.009	421.25	0.6774			1887	343.218	342.849	100.108
																421.25	2.4051	421.25	0.0084			1888	342.679	343.227	99.8405
																421.5	3.0035	421.5	0.9887			1889	342.738	342.95	99.9384
																421.5	0.1451	421.5	3.0115			1890	343.424	342.507	100.268
																421.833	0.0047	421.833	0.6789			1891	342.823	343.408	99.8296
																421.833	2.1872	421.833	0.0084			1892	342.384	342.677	99.9145
																422.208	3.0413	422.208	0.9865			1893	343.279	342.588	100.201
																422.208	0.1656	422.208	3.0128			1894	342.9	343.018	99.9656
																422.542	0.0068	422.542	0.683			1895	343.33	342.967	100.106
																422.542	2.2712	422.542	0.0084			1896	342.811	343.321	99.8515
																422.875	3.0543	422.875	0.9918			1897	342.355	342.756	99.8831
																422.875	0.1789	422.875	3.0143			1898	342.552	342.639	99.9747
																423.208	0.0081	423.208	0.6824			1899	343.337	343.386	99.9856
																423.208	2.3304	423.208	0.0087			1900	342.729	343.205	99.8614
																423.542	3.0673	423.542	0.9964			1901	342.812	343.143	99.9035
																423.542	0.1876	423.542	3.019			1902	342.508	343.281	99.7746
																423.917	0.0084	423.917	0.6969			1903	342.906	342.679	100.066
																423.917	2.3521	423.917	0.0093			1904	342.966	342.607	100.105
																424.25	3.0742	424.25	1.0038			1905	343.377	343.368	100.003
																424.25	0.1931	424.25	3.0193			1906	342.524	342.946	99.8768
																424.583	0.0084	424.583	0.6932			1907	343.144	342.944	100.058
																424.583	2.3949	424.583	0.0093			1908	342.405	343.297	99.7403
																424.875	3.0041	424.875	0.9973			1909	342.889	342.661	100.067
																424.875	0.1442	424.875	3.0168			1910	342.841	343.389	99.8406
																425.208	0.0047	425.208	0.6898			1911	342.553	342.88	99.9046
																425.208	2.1872	425.208	0.009			1912	342.953	342.91	100.013
																425.542	3.0376	425.542	1.0011			1913	342.648	343.292	99.8127
																425.542	0.1615	425.542	3.0171			1914	342.5	342.747	99.9279
																425.875	0.0056	425.875	0.6839			1915	342.961	343.117	99.9548
																425.875	2.2334	425.875	0.0087			1916	342.5	342.548	99.986
																426.25	3.0512	426.25	0.9998			1917	343.244	342.774	100.137
																426.25	0.1687	426.25	3.0153			1918	342.586	343.275	99.7993
																426.583	0.0065	426.583	0.6855			1919	343.093	343.06	100.01
																426.583	2.3227	426.583	0.009			1920	342.994	343.344	99.8983
																426.917	3.0667	426.917	0.997			1921	343.254	343.38	99.9635
																426.917	0.1838	426.917	3.0168			1922	342.352	342.729	99.8901
																427.25	0.0081	427.25	0.6898			1923	342.899	342.664	100.068
																427.25	2.3968	427.25	0.009			1924	342.699	343.065	99.8934
																427.542	3.0022	427.542	0.9995			1925	343.295	343.341	99.9866
																427.542	0.1327	427.542	3.0007			1926	342.82	343.109	99.9157
																427.833	0.0099	427.833	0.6622			1927	343.367	342.955	100.12
																427.833	2.5071	427.833	0.0093			1928	342.939	342.471	100.137
																428.125	3.018	428.125	0.9704			1929	342.401	342.575	99.949
																428.125	0.146	428.125	3.0081			1930	342.227	342.532	99.911
																428.458	0.0047	428.458	0.6743			1931	342.844	342.718	100.037
																428.458	2.1832	428.458	0.0099			1932	342.452	343.051	99.8251
																428.792	3.0413	428.792	1.0128			1933	342.501	342.222	100.082
																428.792	0.1612	428.792	3.0029			1934	342.796	343.023	99.9339
																429.125	0.0062	429.125	0.6672			1935	342.644	343.254	99.8222
																429.125	2.2771	429.125	0.0096			1936	342.525	342.795	99.9213
																429.458	3.0552	429.458	1.0113			1937	342.872	343.395	99.8477
																429.458	0.1736	429.458	3.0038			1938	343.18	343.131	100.014
																429.833	0.0071	429.833	0.6662			1939	342.709	342.799	99.9737
																429.833	2.3385	429.833	0.0096			1940	342.777	342.811	99.9901
																430.167	3.067	430.167	1.0107			1941	342.742	343.133	99.8862
																430.167	0.1857	430.167	3.0053			1942	343.305	342.632	100.196
																430.5	0.0084	430.5	0.6659			1943	342.687	342.287	100.117
																430.5	2.3865	430.5	0.0096			1944	343.334	342.498	100.244
																430.792	3.0013	430.792	1.0144			1945	343.175	342.728	100.13
																430.792	0.1383	430.792	3.01			1946	342.8	343.175	99.8906
																431.125	0.004	431.125	0.6718			1947	342.613	342.975	99.8947
																431.125	2.1416	431.125	0.0099			1948	342.97	343.593	99.8188
																431.458	3.032	431.458	1.0119			1949	342.646	342.77	99.9638
																431.458	0.1569	431.458	3.0056			1950	342.905	343.321	99.8787
																431.792	0.0056	431.792	0.6678			1951	342.992	343.211	99.9363
																431.792	2.239	431.792	0.0096			1952	342.785	343.25	99.8646
																432.167	3.0494	432.167	1.01			1953	342.578	343.004	99.8759
																432.167	0.1724	432.167	3.005			1954	342.736	342.692	100.013
																432.5	0.0071	432.5	0.6662			1955	342.566	343.353	99.7707
																432.5	2.3193	432.5	0.0096			1956	342.242	343.086	99.754
																432.833	3.0639	432.833	1.0091			1957	343.155	343.101	100.016
																432.833	0.1792	432.833	3.006			1958	342.57	343.144	99.8328
																433.167	0.0074	433.167	0.6693			1959	342.473	342.378	100.028
																433.167	2.3456	433.167	0.0096			1960	343.079	342.948	100.038
																433.5	3.0707	433.5	1.0091			1961	342.591	343.181	99.8281
																433.5	0.1873	433.5	3.0069			1962	343.198	343.417	99.9361
																433.833	0.0084	433.833	0.6696			1963	342.842	342.751	100.027
																433.833	2.4231	433.833	0.0099			1964	342.368	343.25	99.7432
																434.125	3.0053	434.125	1.0156			1965	343.273	342.991	100.082
																434.125	0.1417	434.125	3.0118			1966	342.427	343.615	99.6544
																434.458	0.0043	434.458	0.6755			1967	342.278	342.405	99.9629
																434.458	2.2284	434.458	0.0084			1968	343.212	343.369	99.9543
																434.833	3.0484	434.833	0.9846			1969	342.765	342.787	99.9937
																434.833	0.1609	434.833	3.0118			1970	343.327	343.25	100.022
																435.167	0.0065	435.167	0.6706			1971	342.687	342.562	100.036
																435.167	2.2972	435.167	0.0096			1972	342.514	342.628	99.9669
																435.5	3.0583	435.5	1.0187			1973	342.538	343.299	99.7781
																435.5	0.1727	435.5	3.0087			1974	342.464	343.423	99.7209
																435.833	0.0068	435.833	0.6703			1975	342.447	343.253	99.7652
																435.833	2.3453	435.833	0.0099			1976	342.855	342.829	100.007
																436.167	3.0673	436.167	0.9837			1977	343.181	343.304	99.9642
																436.167	0.1804	436.167	3.0162			1978	343.296	342.747	100.16
																436.5	0.0078	436.5	0.6855			1979	343.162	342.915	100.072
																436.5	2.3797	436.5	0.0087			1980	343.337	342.83	100.148
																436.875	3.0751	436.875	0.9986			1981	342.011	342.279	99.9217
																436.875	0.1804	436.875	3.0187			1982	342.718	342.826	99.9686
																437.208	0.0074	437.208	0.6864			1983	342.823	342.994	99.9501
																437.208	2.3878	437.208	0.0087			1984	342.745	343.186	99.8715
																437.542	3.0751	437.542	0.9939			1985	342.86	343.336	99.8613
																437.542	0.1913	437.542	3.0149			1986	342.827	343.035	99.9393
																437.875	0.009	437.875	0.6845			1987	342.526	342.714	99.9451
																437.875	2.4247	437.875	0.0087			1988	342.974	342.868	100.031
																438.167	3.0056	438.167	0.9973			1989	343.153	343.151	100.001
																438.167	0.1445	438.167	3.0171			1990	342.507	343.455	99.7239
																438.5	0.0043	438.5	0.683			1991	342.977	342.514	100.135
																438.5	2.203	438.5	0.0087			1992	343.375	342.647	100.213
																438.833	3.0428	438.833	0.9983			1993	342.678	343.388	99.7932
																438.833	0.1674	438.833	3.0159			1994	342.41	342.511	99.9706
																439.208	0.0068	439.208	0.6858			1995	342.71	342.792	99.976
																439.208	2.3152	439.208	0.0087			1996	343.085	343.27	99.9461
																439.542	3.0621	439.542	0.9952			1997	342.661	343.431	99.7758
[truncated: 26,852 more rows]

## Sheet: SI
Figure S8												Figure S27											Figure S21						Figure S19
AFM												SOC	0	SOC	0.25	SOC	0.5	SOC	0.75	SOC	1		Energy difference						Distance	Relative concentration	Distance	Relative concentration	Distance	Relative concentration	Distance	Relative concentration	Distance	Relative concentration	Distance	Relative concentration	Distance	Relative concentration	Distance	Relative concentration
GO			GO-P-GO			rGO			GPG			Z' (ohm)	-Z'' (ohm)	Z' (ohm)	-Z'' (ohm)	Z' (ohm)	-Z'' (ohm)	Z' (ohm)	-Z'' (ohm)	Z' (ohm)	-Z'' (ohm)		H-type GPG-300K (kcal/mol)	H-type GPG-1200K (kcal/mol)	H-type GPG-1900K (kcal/mol)	H-type GPG-2600K (kcal/mol)	H-type GPG-3300K (kcal/mol)		Z-type GPG-300K		Z-type GPG-1200K		Z-type GPG-1900K		Z-type GPG-3300K		H-type GPG-300K		H-type GPG-1200K		H-type GPG-1900K		H-type GPG-3300K
0	-0.54117		0	0.27		0	0.693		0	0.15531		15.8801	4.84043	10.3264	0.12166	4.34168	0.86661	2.09654	3.99356	1.88627	2.51616		0	2.27374e-13	0	2.27374e-13	0		0.28711	0	0.28711	0	0.28711	0	0.28711	0	0.28436	0	0.28436	0	0.28436	0	0.28436	0
9.777	-0.54147		10.379	0.255		49	0.68		13.358	0.14385		22.5771	18.0466	19.816	17.4505	20.1108	16.2817	21.9693	14.2067	21.6087	11.0566		0.26428	1.876	1.792	2.476	4.264		0.86132	0	0.86132	0	0.86132	0	0.86132	0	0.85307	0	0.85307	0	0.85307	0	0.85307	0
19.555	-0.54509		20.758	0.235		98	0.721		26.717	0.14869		26.3258	25.5667	23.9458	24.9431	24.8323	22.6401	26.5031	18.5278	25.2216	13.5806		0.36042	2.32	2.054	2.799	5.056		1.43554	0	1.43554	0	1.43554	0	1.43554	0	1.42178	0	1.42178	0	1.42178	0	1.42178	0
29.332	-0.54869		31.137	0.244		146	0.716		40.075	0.13781		32.1251	36.1955	30.4863	35.0718	32.0139	30.1637	32.5763	23.1211	29.4525	16.3514		0.27506	1.901	1.312	1.876	3.304		2.00976	0	2.00976	0	2.00976	0	2.00976	0	1.99049	0	1.99049	0	1.99049	0	1.99049	0
39.11	-0.5504		41.517	0.259		195	0.814		53.433	0.09383		40.3744	50.6804	40.7509	47.7046	41.6921	38.949	39.8102	28.1513	34.1504	19.8616		0.05564	0.596	-0.246	-0.432	0.729		2.58397	0	2.58397	0	2.58397	0	2.58397	0	2.5592	0	2.5592	0	2.5592	0	2.5592	0
48.887	-0.52541		51.896	0.3		244	0.776		66.791	0.10184		52.7546	69.8209	55.5657	62.7989	54.6965	48.4595	48.2237	34.5516	39.4796	25.0146		-0.07653	0.013	-1.052	-1.431	-0.79		3.15819	0	3.15819	0	3.15819	0	3.15819	0	3.12791	0	3.12791	0	3.12791	0	3.12791	0
58.665	-0.53663		62.275	0.302		293	0.727		80.15	0.06088		71.4585	95.6186	76.7001	80.4087	70.1727	59.414	58.5854	42.945	47.056	32.0902		0.01643	0.351	-0.361	-0.385	-0.028		3.73241	0	3.73241	0	3.73241	0	3.73241	0	3.69662	0	3.69662	0	3.69662	0	3.69662	0
68.442	-0.53834		72.654	0.281		341	0.696		93.508	0.17114		98.4879	129.714	105.07	98.7528	91.4046	71.3143	73.1115	52.653	57.8543	40.8281		0.18313	1.272	0.733	1.402	1.726		4.30662	0	4.30662	0	4.30662	0	4.30662	0	4.26533	0	4.26533	0	4.26533	0	4.26533	0
78.219	-0.59731		83.033	0.281		390	0.714		106.866	0.18492		141.268	171.459	142.59	115.984	118.238	82.1597	92.3534	62.5968	73.1368	49.4605		0.3276	1.895	1.397	2.345	2.59		4.88084	0	4.88084	0	4.88084	0	4.88084	0	4.83404	0	4.83404	0	4.83404	0	4.83404	0
87.997	-0.58754		93.412	0.287		439	0.658		120.224	0.18148		204.832	217.555	187.044	127.151	149.582	89.0251	115.804	70.1539	90.8187	56.6548		0.29781	1.648	0.854	1.633	1.883		5.45506	0	5.45506	0	5.45506	0	5.45506	0	5.40275	0	5.40275	0	5.40275	0	5.40275	0
97.774	-0.61024		103.792	0.293		488	0.679		133.583	0.18851		292.671	254.162	233.402	131.22	179.542	92.3892	140.141	74.7628	109.645	63.9758		0.1196	0.902	-0.296	-0.166	-0.415		6.02927	0	6.02927	0	6.02927	0	6.02927	0	5.97146	0	5.97146	0	5.97146	0	5.97146	0
107.552	-0.58713		114.171	0.253		537	0.641		146.941	0.15024		394.736	268.123	277.416	129.925	209.419	94.0534	163.489	82.7499	128.643	71.7373		0.00563	-0.233	-1.193	-1.227	-3.003		6.60349	0	6.60349	0	6.60349	0	6.60349	0	6.54017	0	6.54017	0	6.54017	0	6.54017	0
117.329	-0.6518		124.55	0.235		585	0.687		160.299	0.16743		492.143	268.686	315.634	130.827	238.089	98.9518	186.743	94.1654	150.478	83.2802		0.05379	-0.195	-0.876	-1.132	-2.784		7.17771	0	7.17771	0	7.17771	0	7.17771	0	7.10888	0	7.10888	0	7.10888	0	7.10888	0
127.107	-0.64971		134.929	0.254		634	0.626		173.657	0.17222		582.221	258.717	355.034	139.628	266.808	110.814	216.029	111.157	177.785	100.703		0.21214	0.417	0.061	0.238	-0.673		7.75192	0	7.75192	0	7.75192	0	7.75192	0	7.67759	0	7.67759	0	7.67759	0	7.67759	0
136.884	-0.59415		145.308	0.211		683	0.629		187.016	0.20788		660.704	252.624	398.429	155.079	302.7	129.813	251.674	131.823	214.14	121.557		0.30709	0.986	0.456	1.267	0.391		8.32614	0	8.32614	0	8.32614	0	8.32614	0	8.2463	0	8.2463	0	8.2463	0	8.2463	0
146.661	-0.55772		155.687	0.232		732	0.767		200.374	0.18429		719.475	254.469	440.98	185.546	348.416	144.845	299.867	162.586	257.284	135.62		0.31703	0.932	0.312	0.887	0.328		8.90036	0	8.90036	1.31579	8.90036	0	8.90036	0.32895	8.81501	0	8.81501	0	8.81501	0	8.81501	0
156.439	-0.53079		166.067	0.192		781	1.074		213.732	0.19754		806.347	261.605	480.766	207.959	386.629	158.843	341.749	196.921	296.566	157.163		0.14341	0.413	-0.604	-0.451	-0.971		9.47457	0.32895	9.47457	12.5	9.47457	11.1842	9.47457	11.5132	9.38372	0	9.38372	0	9.38372	0	9.38372	0
166.216	-0.54772		176.446	0.226		829	1.134		227.09	0.23144		918.223	294.608	542.719	309.691	418.919	179.864			324.191	174.083		0.00298	-0.239	-1.386	-2.089	-2.985		10.0488	19.7368	10.0488	8.55263	10.0488	11.8421	10.0488	10.5263	9.95243	0	9.95243	0	9.95243	0	9.95243	0
175.994	-0.5113		186.825	0.207		878	1.117		240.449	0.23218		995.528	363.46	618.721	489.919								-0.04064	-0.206	-1.451	-2.117	-3.244		10.623	2.96053	10.623	0.65789	10.623	0	10.623	0.98684	10.5211	0.32468	10.5211	1.62338	10.5211	1.2987	10.5211	5.19481
185.771	-0.51108		197.204	0.203		927	1.179		253.807	0.17371													0.02023	0.482	-0.706	-0.389	-1.718		11.1972	0.32895	11.1972	0.32895	11.1972	0.32895	11.1972	0	11.0899	22.7273	11.0899	21.4286	11.0899	17.8571	11.0899	18.1818
195.549	-0.51662		207.583	0.234		976	1.105		267.165	-0.02368													0.12159	1.12	-0.327	0.385	-0.217		11.7714	0	11.7714	0	11.7714	0	11.7714	0	11.6586	0.32468	11.6586	0.32468	11.6586	4.22078	11.6586	0
205.326	-0.49497		217.962	0.28		1024	1.051		280.523	-0.25731													0.09874	1.249	-0.583	0.167	0.077		12.3457	0.65789	12.3457	0.65789	12.3457	0.65789	12.3457	0.65789	12.2273	0	12.2273	0	12.2273	0	12.2273	0
215.103	-0.54334		228.342	0.244		1073	0.985		293.882	-0.43615													-0.0463	0.754	-1.278	-0.6	-1.076		12.9199	0.98684	12.9199	0.98684	12.9199	0.98684	12.9199	0.65789	12.796	0	12.796	0	12.796	0	12.796	0.32468
224.881	-0.55059		238.721	0.288		1122	1.042		307.24	-0.38952													-0.20783	0.137	-2.034	-2.01	-2.937		13.4941	0	13.4941	0	13.4941	0	13.4941	0.32895	13.3647	0.97403	13.3647	0.97403	13.3647	0.97403	13.3647	0.97403
234.658	-0.53725		249.1	0.271		1171	1.085		320.598	-0.43889													-0.18973	-0.013	-1.522	-2.485	-3.038		14.0683	0.65789	14.0683	0.65789	14.0683	0.65789	14.0683	0.65789	13.9334	0.64935	13.9334	0.64935	13.9334	0.64935	13.9334	0.32468
244.436	-0.54636		259.479	0.313		1220	1.165		333.956	-0.4423													-0.10841	0.654	-0.756	-1.335	-2.187		14.6425	0.98684	14.6425	0.65789	14.6425	0.98684	14.6425	0.32895	14.5021	0	14.5021	0	14.5021	0	14.5021	0
254.213	-0.57604		269.858	0.35		1268	1.081		347.315	-0.39879													0.02995	1.358	-0.247	-0.111	-1.181		15.2167	0	15.2167	0.32895	15.2167	0	15.2167	0.65789	15.0708	0	15.0708	0.32468	15.0708	0.64935	15.0708	0.97403
263.991	-0.55712		280.237	0.304		1317	1.065		360.673	-0.39247													0.08438	1.456	-0.431	0.254	-0.791		15.791	0.32895	15.791	0	15.791	0	15.791	0	15.6395	1.2987	15.6395	0.64935	15.6395	0.64935	15.6395	0.32468
273.768	-0.55127		290.617	0.338		1366	1.088		374.031	-0.41031													-0.01327	0.967	-1.084	-0.616	-1.454		16.3652	1.64474	16.3652	0.32895	16.3652	0.32895	16.3652	0.32895	16.2082	0.32468	16.2082	0.64935	16.2082	0.32468	16.2082	0.32468
283.545	-0.45384		300.996	0.4		1415	1.069		387.389	-0.44602													-0.10469	0.239	-1.816	-2.343	-2.678		16.9394	16.1184	16.9394	4.27632	16.9394	4.27632	16.9394	6.25	16.777	0	16.777	0	16.777	0	16.777	0
293.323	-0.34146		311.375	0.512					400.748	-0.5043													-0.16601	-0.238	-1.786	-2.421	-2.941		17.5136	5.26316	17.5136	18.4211	17.5136	18.4211	17.5136	16.1184	17.3457	0	17.3457	0.32468	17.3457	0.32468	17.3457	0.32468
303.1	-0.11133		321.754	0.035																			-0.06654	0.099	-0.416	-1.218	-2.22		18.0878	0	18.0878	0.32895	18.0878	0.32895	18.0878	0.65789	17.9144	13.3117	17.9144	15.2597	17.9144	18.5065	17.9144	10.3896
312.878	0.15979		332.133	-0.434																			0.09613	0.972	0.422	0.065	-1.095		18.662	0	18.662	0	18.662	0	18.662	0	18.4831	10.0649	18.4831	7.79221	18.4831	4.54545	18.4831	11.6883
322.655	0.24392		342.512	-0.589																			0.1956	1.294	0.32	0.538	-1.05		19.2362	0	19.2362	0	19.2362	0	19.2362	0	19.0518	0	19.0518	0	19.0518	0	19.0518	0.97403
332.433	0.20594		352.892	-0.696																			0.15738	1.14	-0.597	-0.044	-1.945		19.8105	0	19.8105	0	19.8105	0	19.8105	0	19.6205	0	19.6205	0	19.6205	0	19.6205	0
342.21	0.27862		363.271	-0.743																			0.02312	0.404	-1.394	-1.344	-2.634		20.3847	0	20.3847	0	20.3847	0	20.3847	0	20.1892	0	20.1892	0	20.1892	0	20.1892	0
351.987	0.24828		373.65	-0.768																			-0.0945	-0.22	-1.429	-2.146	-2.451		20.9589	0	20.9589	0	20.9589	0	20.9589	0	20.7579	0	20.7579	0	20.7579	0	20.7579	0
361.765	0.25607		384.029	-0.801																			-0.09333	0.057	-0.635	-1.41	-1.606		21.5331	0	21.5331	0	21.5331	0	21.5331	0	21.3266	0	21.3266	0	21.3266	0	21.3266	0
371.542	0.26197		394.408	-0.77																			0.03655	1.023	0.205	-0.048	-0.622		22.1073	0	22.1073	0	22.1073	0	22.1073	0	21.8954	0	21.8954	0	21.8954	0	21.8954	0
381.32	0.23735		404.787	-0.847																			0.1548	1.584	0.444	0.273	-0.416		22.6816	0	22.6816	0	22.6816	0	22.6816	0	22.4641	0	22.4641	0	22.4641	0	22.4641	0
391.097	0.24135		415.167	-0.882																			0.18608	1.574	0.085	-0.068	-1.163		23.2558	0	23.2558	0	23.2558	0	23.2558	0	23.0328	0	23.0328	0	23.0328	0	23.0328	0
400.875	0.24562		425.546	-0.934																			0.08571	1.063	-1.263	-1.425	-2.121		23.83	0	23.83	0	23.83	0	23.83	0	23.6015	0	23.6015	0	23.6015	0	23.6015	0
410.652	0.24766		435.925	-0.905																			-0.04397	0.29	-1.66	-2.247	-2.124		24.4042	0	24.4042	0	24.4042	0	24.4042	0	24.1702	0	24.1702	0	24.1702	0	24.1702	0
420.429	0.23847		446.304	-0.926																			-0.07048	0.401	-0.946	-1.785	-0.113		24.9784	0	24.9784	0	24.9784	0	24.9784	0	24.7389	0	24.7389	0	24.7389	0	24.7389	0
430.207	0.18817		456.683	-0.956																			-0.01426	1.151	-0.062	-0.756	0.984		25.5526	0	25.5526	0	25.5526	0	25.5526	0	25.3076	0	25.3076	0	25.3076	0	25.3076	0
439.984	0.17526		467.062	-0.918																			0.07777	1.796	0.352	-0.154	0.78		26.1269	0	26.1269	0	26.1269	0	26.1269	0	25.8763	0	25.8763	0	25.8763	0	25.8763	0
449.762	0.17731		477.442	-0.925																			0.09852	1.93	-0.124	-0.231	-0.444		26.7011	0	26.7011	0	26.7011	0	26.7011	0	26.445	0	26.445	0	26.445	0	26.445	0
459.539	0.17186		487.821	-0.888																			0.06576	1.51	-1.062	-1.169	-1.324		27.2753	0	27.2753	0	27.2753	0	27.2753	0	27.0137	0	27.0137	0	27.0137	0	27.0137	0
469.317	0.1664		498.2	-0.92																			-0.04885	0.636	-1.843	-1.901	-1.578		27.8495	0	27.8495	0	27.8495	0	27.8495	0	27.5825	0	27.5825	0	27.5825	0	27.5825	0
479.094	0.13669		508.579	-0.962																			-0.11023	0.412	-1.732	-1.214	-0.517		28.4237	0	28.4237	0	28.4237	0	28.4237	0	28.1512	0	28.1512	0	28.1512	0	28.1512	0
488.871	0.14806		518.958	-0.966																			-0.08946	0.895	-0.855	-0.449	0.646
498.649	0.1183		529.337	-0.929																			-0.03669	1.462	-0.27	0.171	1.32
508.426	0.13158		539.717	-0.937																			-0.00759	1.684	-0.407	0.034	0.449
518.204	0.10372		550.096	-0.91																			-0.02811	1.333	-1.159	-0.66	-1.705
527.981	0.17677		560.475	-0.922																			-0.05071	0.641	-2.076	-1.357	-1.985
537.759	0.25356		570.854	-0.889																			-0.05255	0.311	-2.436	-1.173	-0.267
547.536	0.23506		581.233	-0.868																			-0.05463	0.794	-1.741	-0.242	1.647
557.313	0.2296		591.612	-0.907																			-0.02445	1.392	-0.995	0.247	2.035
567.091	0.25968		601.992	-0.878																			-0.00441	1.563	-0.614	0.063	1.468
576.868	0.24303		612.371	-0.854																			-0.03343	1.36	-0.99	-0.852	0.19
586.646	0.20022		622.75	-0.884																			-0.02601	0.873	-2.071	-1.445	-0.391
596.423	0.13307		633.129	-0.851																			-0.01255	0.616	-2.54	-1.394	0.497
			643.508	-0.921																			0.03563	0.934	-2.117	-0.231	2.353
			653.887	-0.935																			0.029	1.595	-1.327	0.533	3.63
			664.267	-1.008																			-0.02033	1.888	-0.882	0.56	3.403
			674.646	-1.033																			-0.07436	1.757	-0.607	-0.095	1.45
			685.025	-1.073																			-0.04885	1.149	-1.247	-0.992	-0.028
			695.404	-1.063																			0.01707	0.824	-1.813	-1.121	0.844
			705.783	-1.065																			0.07625	1.133	-1.618	-0.151	2.74
			716.162	-1.076																			0.08313	1.767	-0.968	1.001	4
			726.541	-1.015																			0.02125	2.196	-0.432	1.188	3.962
			736.921	-1.024																			-0.06542	2.147	-0.238	0.747	2.627
			747.3	-1.054																			-0.11066	1.645	-0.868	-0.364	1.271
			757.679	-1.072																			-0.06271	1.092	-1.526	-0.683	1.054
			768.058	-1.114																			0.06292	1.169	-1.266	-0.015	1.901
			778.437	-1.114																			0.10978	1.871	-0.789	1.071	3.183
																							0.03549	2.288	-0.216	1.492	3.826
																							-0.07285	2.23	-0.098	1.12	2.997
																							-0.13023	1.793	-0.638	-0.018	1.067
																							-0.08909	1.191	-1.406	-0.71	0.462
																							0.06362	0.946	-1.43	-0.144	1.36
																							0.17521	1.359	-0.934	0.839	2.819
																							0.17229	1.956	-0.232	1.349	3.237
																							0.09139	2.015	0.21	1.065	2.938
																							-0.03177	1.684	-0.361	0.101	2.44
																							-0.05047	1.031	-1.245	-0.951	2.147
																							0.04028	0.876	-1.564	-0.877	2.405
																							0.15639	1.246	-1.187	0.416	3.512
																							0.18037	1.691	-0.378	1.212	4.826
																							0.12471	1.812	0.178	0.999	4.947
																							-0.01899	1.666	-0.026	0.031	3.992
																							-0.0801	1.146	-0.805	-0.895	3.166
																							-0.08647	0.784	-1.349	-0.796	3.721
																							-0.02044	1.148	-1.633	0.043	4.754
																							0.00427	1.76	-0.827	1.113	5.309
																							0.01525	1.96	0.132	1.193	5.215
																							-0.02712	1.76	0.23	0.582	4.703
																							-0.07025	1.235	-0.387	-0.689	3.872
																							-0.09779	0.932	-1.322	-1.071	3.77
																							-0.07506	1.275	-1.628	-0.188	4.95
																							-0.05755	1.954	-1.172	0.712	5.972
																							-0.06401	2.315	-0.339	1.066	6.092
																							-0.03276	2.182	-0.12	0.377	5.212
																							-0.00061062	1.622	-0.447	-0.653	4.132
																							0.02708	1.019	-1.43	-1.32	3.643
																							-0.00060173	1.046	-2.167	-0.382	4.79
																							-0.02179	1.818	-1.797	0.59	6.207
																							-0.04941	2.343	-0.908	0.944	6.476
																							-0.02135	2.395	-0.344	0.525	5.653
																							0.01291	1.87	-0.485	-0.62	4.328
																							0.07219	1.232	-1.144	-1.295	4.031
																							0.07996	1.05	-1.796	-1.079	4.972
																							0.04725	1.477	-1.623	0.109	5.847
																							0.00337	2.094	-0.697	0.407	6.203
																							-0.01384	2.272	-0.077	0.075	5.939
																							0.00365	1.994	-0.117	-1.113	4.435
																							-0.00052757	1.244	-0.953	-1.856	3.159
																							-0.02445	0.966	-1.631	-1.7	3.648
																							-0.04988	1.211	-1.628	-0.752	4.989
																							-0.10202	1.69	-0.541	0.401	5.768
																							-0.0956	1.902	0.243	0.357	5.132
																							-0.0669	1.753	0.392	-0.505	3.812
																							-0.0607	1.266	-0.154	-1.587	3.102
																							-0.08491	0.988	-0.9	-1.56	3.516
																							-0.11662	1.103	-0.979	-0.693	4.727
																							-0.11703	1.465	-0.487	0.487	5.673
																							-0.08779	1.676	0.356	0.57	5.748
																							-0.06029	1.472	0.533	-0.061	4.868
																							-0.07518	1.003	0.165	-1.216	4.307
																							-0.06934	0.715	-0.763	-2.115	4.481
																							-0.09036	0.982	-1.283	-1.533	5.09
																							-0.11644	1.516	-0.832	-0.118	5.675
																							-0.08665	1.863	0.26	0.394	5.886
																							-0.02415	1.68	0.684	0.114	5.48
																							-0.03376	1.292	0.398	-0.946	4.542
																							-0.06922	0.956	-0.216	-1.906	4.414
																							-0.08626	1.163	-0.899	-1.441	5.221
																							-0.11082	1.949	-0.718	-0.177	5.896
																							-0.0692	2.331	0.092	0.847	5.621
																							-0.0094	2.192	0.573	0.543	4.796
																							-0.01978	1.601	0.531	-0.487	4.437
																							-0.02914	1.003	-0.074	-1.757	4.651
																							-0.06312	0.988	-0.96	-1.729	5.113
																							-0.10856	1.673	-1.15	-0.665	5.449
																							-0.1154	2.304	-0.435	0.575	5.569
																							-0.0746	2.46	0.405	0.634	4.871
																							-0.07392	1.957	0.568	-0.399	4.093
																							-0.09074	1.155	0.133	-1.574	4.122
																							-0.10317	0.99	-0.721	-2.263	4.963
																							-0.16219	1.518	-1.155	-1.434	5.618
																							-0.16384	2.201	-0.578	0.034	6.175
																							-0.13565	2.502	0.168	0.643	5.497
																							-0.09178	2.21	0.456	-0.082	5.095
																							-0.08314	1.406	0.196	-1.288	4.999
																							-0.06341	1.009	-0.64	-2.037	5.804
																							-0.08931	1.217	-1.343	-1.137	7.071
																							-0.0911	1.848	-0.927	0.364	7.21
																							-0.07092	2.216	-0.126	0.921	6.658
																							-0.05915	2.081	0.566	0.697	5.589
																							-0.05028	1.579	0.62	-0.094	5.174
																							-0.0594	1.065	-0.079	-0.973	5.321
																							-0.07204	1.069	-0.976	-0.83	6.756
																							-0.07605	1.492	-1.1	0.621	6.846
																							-0.04056	1.92	-0.472	1.447	6.389
																							-0.01044	1.854	0.248	1.225	5.506
																							-0.00607	1.452	0.453	0.069	4.671
																							-0.01632	0.901	-0.085	-1.061	4.815
																							-0.04981	0.746	-0.888	-1.273	5.332
																							-0.07526	1.257	-1.49	-0.053	6.366
																							-0.04659	1.692	-1.052	0.918	6.355
																							-0.02058	1.773	-0.137	1.22	5.501
																							-0.00518	1.494	0.524	0.523	4.179
																							-0.01562	1.079	0.365	-0.783	4.064
																							-0.07118	1.004	-0.389	-1.223	4.936
																							-0.09486	1.348	-0.851	-0.125	5.9
																							-0.08178	1.747	-0.837	1.47	5.842
																							-0.04272	1.853	-0.229	2.518	5.517
																							-0.0037	1.655	0.195	2.503	4.971
																							0.01407	1.064	0.361	1.569	4.176
																							-0.00504	0.645	-0.319	0.983	4.62
																							-0.04234	0.951	-1.164	1.434	5.431
																							-0.03379	1.641	-1.45	2.906	5.985
																							-0.02883	1.978	-0.994	4.06	5.942
																							-0.02022	1.741	-0.507	4.244	5.41
																							-0.00768	1.313	-0.656	3.249	4.747
																							-0.03105	1.036	-1.018	2.027	5.242
																							-0.04971	1.302	-1.519	1.536	5.847
																							-0.04019	1.89	-1.698	2.707	5.968
																							-0.01675	2.415	-1.128	3.852	5.95
																							-0.03989	2.498	-0.616	4.232	5.537
																							-0.05678	1.96	-0.558	3.27	4.952
																							-0.10244	1.23	-0.964	2.072	4.916
																							-0.15411	0.937	-1.566	1.702	5.546
																							-0.13751	1.4	-1.551	3.137	5.877
																							-0.13074	2.027	-0.905	4.649	5.838
																							-0.11754	2.164	-0.187	5.571	5.026
																							-0.13185	1.779	-0.247	5.485	4.594
																							-0.17867	1.176	-0.554	4.629	5.095
																							-0.20286	0.894	-1.477	4.107	5.937
																							-0.17449	1.214	-1.759	5.051	6.107
																							-0.13323	1.789	-1.156	6.907	6.215
																							-0.09471	2.173	-0.303	8.12	5.598
																							-0.06261	2.199	0.077	8.096	5.111
																							-0.1064	1.672	-0.208	6.948	5.21
																							-0.14224	1.171	-1.111	6.113	5.469
																							-0.12598	1.194	-1.749	6.156	6.406
																							-0.07457	1.898	-1.5	7.623	6.451
																							-0.01296	2.374	-0.742	8.769	5.878
																							0.0118	2.236	-0.246	9.008	4.927
																							-0.00856	1.727	-0.454	8.059	4.889
																							-0.06044	1.213	-1.318	6.928	5.563
																							-0.11571	1.142	-2.149	6.817	6.612
																							-0.10408	1.599	-2.114	8.323	6.882
																							-0.06044	2.192	-1.539	9.435	6.229
																							-0.01096	2.258	-0.716	9.833	5.654
																							-0.00324	1.993	-0.475	9.446	5.09
																							-0.05372	1.227	-0.982	8.243	5.668
																							-0.08968	0.868	-1.815	7.594	6.55
																							-0.10777	1.312	-2.097	8.267	7.535
																							-0.08338	2.044	-1.641	9.673	7.381
																							-0.06571	2.347	-0.59	10.425	6.697
																							-0.0263	2.112	-0.137	10.098	6.042
																							-0.05606	1.541	-0.6	8.644	6.09
																							-0.08786	0.952	-1.34	7.759	6.513
																							-0.11269	1.112	-1.769	8.019	6.847
																							-0.11318	1.692	-1.53	9.093	7.231
																							-0.08195	2.164	-0.645	10.047	6.876
																							-0.03651	2.143	-0.143	10.088	6.429
																							-0.01864	1.57	-0.177	9.064	5.915
																							-0.0467	0.909	-0.692	7.744	6.771
																							-0.07697	0.884	-1.663	7.569	7.741
																							-0.08551	1.311	-1.667	8.67	8.209
																							-0.05312	1.845	-0.952	9.914	8.094
																							-0.05232	2.125	-0.306	10.334	8.28
																							-0.01638	1.786	-0.289	9.701	8.35
																							-0.06013	1.128	-0.97	8.608	9.236
																							-0.09499	0.926	-1.624	7.974	10.002
																							-0.13237	1.302	-1.729	8.852	9.928
																							-0.12439	2.098	-1.184	10.159	10.279
																							-0.06789	2.323	-0.599	10.784	9.633
																							-0.02865	2.044	-0.224	10.26	9.156
																							-0.05258	1.543	-0.562	8.745	9.124
																							-0.11267	1.153	-1.314	7.523	9.784
																							-0.13772	1.28	-1.852	7.713	9.826
																							-0.14305	1.858	-1.549	8.767	9.909
																							-0.09527	2.466	-0.747	9.598	8.789
																							-0.03923	2.315	-0.432	9.308	8.112
																							-0.03338	1.762	-0.761	7.987	8.766
																							-0.09559	0.984	-1.533	6.681	8.883
																							-0.15232	1.04	-2.048	6.57	9.254
																							-0.1726	1.599	-2.136	7.614	8.977
																							-0.1264	2.101	-1.593	8.672	8.696
																							-0.09429	2.146	-1.049	8.91	7.811
																							-0.05679	1.623	-1.126	8.028	7.835
																							-0.10251	0.989	-1.806	6.799	8.276
																							-0.10838	0.58	-2.462	6.403	8.89
																							-0.1246	0.952	-2.489	7.294	9.016
																							-0.07806	1.672	-1.95	8.303	8.084
																							-0.04812	2.001	-1.485	8.8	7.671
																							-0.0544	1.727	-1.494	8.4	7.55
																							-0.07527	1.103	-1.661	7.204	8.119
																							-0.11314	0.782	-2.295	6.583	8.65
																							-0.11071	0.982	-2.527	7.05	9.121
																							-0.07714	1.69	-2.084	8.066	9.014
																							-0.05049	2.077	-1.736	8.974	8.449
																							-0.07754	2.02	-1.516	8.846	8.342
																							-0.12962	1.565	-1.916	8.051	8.552
																							-0.17323	1.031	-2.403	7.419	9.562
																							-0.15332	1.101	-2.554	7.621	9.881
																							-0.07254	1.533	-2.216	8.677	9.791
																							-0.00173	2.066	-1.918	9.554	9.257
																							0.01352	2.087	-1.636	9.536	8.967
																							-0.04305	1.736	-2.034	8.648	8.784
																							-0.10589	1.205	-2.423	7.821	9.18
																							-0.13724	1.209	-2.526	7.348	9.678
																							-0.08153	1.6	-2.458	7.878	9.622
																							0.01475	2.216	-2.12	8.941	9.1
																							0.0601	2.213	-1.801	8.938	8.401
																							0.01104	1.843	-1.827	8.2	8.515
																							-0.08825	1.293	-2.321	6.901	8.96
																							-0.11605	0.94	-2.637	6.314	9.309
																							-0.11446	1.328	-2.715	6.764	9.404
																							-0.02165	2.018	-1.953	7.964	9.117
																							0.02281	2.24	-1.531	8.584	8.559
																							0.01988	1.857	-1.577	8.094	8.344
																							-0.06299	1.303	-2.027	6.973	8.671
																							-0.15613	0.789	-2.284	5.731	9.342
																							-0.17826	1.183	-2.416	6.027	9.616
																							-0.10449	1.784	-2.148	7.411	9.145
																							-0.04405	2.228	-1.545	8.368	8.654
																							-0.03037	2.211	-1.45	8.192	8.447
																							-0.06193	1.605	-1.572	7.37	8.779
																							-0.11724	0.981	-2.22	6.317	9.489
																							-0.1463	1.026	-2.748	6.001	9.743
																							-0.07968	1.712	-2.531	7.054	9.431
																							-0.00095442	2.155	-1.774	8.126	8.553
																							0.03502	2.273	-1.531	8.496	7.785
																							-0.02518	1.748	-1.778	7.835	7.734
																							-0.09551	1.185	-2.154	6.617	8.04
																							-0.14	1.064	-2.67	6.283	8.361
																							-0.13389	1.561	-2.565	7.098	8.334
																							-0.09765	2.331	-2.143	8.119	7.653
																							-0.07605	2.46	-1.704	8.485	7.168
																							-0.0893	2.157	-1.415	8.053	7.179
																							-0.16417	1.467	-1.671	7.037	8.133
																							-0.2118	1.291	-2.252	6.532	8.857
																							-0.20648	1.583	-2.351	6.799	9.123
																							-0.1204	2.298	-1.919	7.773	8.553
																							-0.11651	2.575	-1.663	8.31	7.902
																							-0.12954	2.435	-1.54	7.805	7.624
																							-0.15008	1.849	-1.598	6.57	7.983
																							-0.16244	1.27	-1.996	5.598	8.411
																							-0.16681	1.482	-2.165	5.921	8.578
																							-0.11079	2.141	-2.057	6.76	8.372
																							-0.08324	2.621	-1.584	7.182	7.293
																							-0.10394	2.547	-1.316	6.794	6.713
																							-0.14162	2.071	-1.478	5.862	6.716
																							-0.16241	1.408	-2.075	4.696	7.505
																							-0.10845	1.408	-2.262	4.649	8.213
																							-0.05816	1.969	-1.97	5.656	8.26
																							-0.0387	2.471	-1.644	6.582	7.921
																							-0.05485	2.561	-1.376	6.851	7.245
																							-0.07639	2.142	-1.539	5.933	7.172
																							-0.10723	1.455	-1.954	5.122	7.817
																							-0.08969	1.148	-2.391	4.922	8.517
																							-0.02118	1.714	-2.405	5.574	8.73
																							-0.00446	2.255	-1.965	6.844	8.5
																							-0.04167	2.533	-1.42	7.507	8.029
																							-0.11643	2.292	-1.284	6.914	7.839
																							-0.12518	1.683	-1.75	5.759	8.116
																							-0.09105	1.311	-2.222	5.372	8.535
																							-0.0103	1.57	-2.379	5.663	8.638
																							0.03496	2.105	-2.18	6.614	8.596
																							0.01698	2.348	-1.773	7.192	7.948
																							-0.05305	2.334	-1.545	7.09	7.253
																							-0.13814	1.706	-1.816	6.365	7.253
																							-0.13063	1.392	-2.166	5.385	7.679
																							-0.02445	1.518	-2.448	5.411	8.198
																							0.05318	2.193	-2.345	6.358	8.081
																							0.04322	2.621	-1.83	7.154	7.464
																							-0.03917	2.586	-1.464	7.095	7.059
																							-0.13102	2.129	-1.508	6.374	7.419
																							-0.13976	1.754	-1.802	5.508	7.761
																							-0.06099	1.911	-2.128	5	8.334
																							0.03531	2.378	-2.098	5.903	8.651
																							0.08546	2.842	-1.466	6.933	8.223
																							0.0649	2.743	-1.301	7.11	7.817
																							-0.05367	2.354	-1.366	6.524	7.403
																							-0.12028	1.713	-1.732	5.588	7.6
																							-0.10092	1.515	-2.075	5.076	8.332
																							-0.03456	2.092	-2.109	5.563	8.545
																							-0.00495	2.635	-1.672	6.41	8.666
																							-0.04459	2.715	-1.275	7.02	7.976
																							-0.13903	2.282	-1.129	7.017	7.577
																							-0.21581	1.698	-1.505	5.865	7.819
																							-0.21847	1.409	-2.018	4.861	8.479
																							-0.16058	1.845	-2.136	5.204	8.739
																							-0.10456	2.412	-1.508	6.42	8.804
																							-0.08032	2.699	-1.061	7.108	8.421
																							-0.12033	2.537	-1.049	6.991	7.75
																							-0.16709	1.911	-1.418	6.252	7.747
																							-0.15879	1.561	-1.853	5.573	7.85
																							-0.08861	1.645	-1.983	5.346	8.6
																							-0.01329	2.238	-1.856	6.226	8.756
																							0.00057069	2.566	-1.276	7.182	8.41
																							-0.0551	2.521	-1.045	7.557	8.05
																							-0.13138	2.044	-0.976	6.779	8.218
																							-0.16508	1.541	-1.479	5.605	8.546
																							-0.0904	1.396	-1.943	5.168	9.374
																							-0.00383	1.688	-1.824	6.162	9.877
																							0.03651	1.803	-1.405	6.98	9.796
																							0.00795	1.718	-1.02	7.343	9.542
																							-0.0694	1.589	-1.125	7.148	9.342
																							-0.11578	1.269	-1.358	5.982	9.459
																							-0.08381	1.372	-1.988	5.368	9.817
																							0.0061	1.604	-2.126	5.75	10.133
																							0.07858	1.832	-1.838	6.791	10.002
																							0.06999	1.94	-1.618	7.523	9.571
																							-0.02994	1.782	-1.258	7.393	9.093
																							-0.11323	1.616	-1.433	6.251	9.178
																							-0.1396	1.791	-1.818	5.412	9.644
																							-0.07821	2.096	-2.11	5.416	10.183
																							0.01776	2.128	-1.804	6.128	9.969
																							0.03278	2.027	-1.424	7.094	9.485
																							-0.01532	1.766	-0.924	7.243	9.143
[truncated: 616 more rows]
